# Supplementary material for: Genome-Wide Mutation Avalanches Induced in Diploid Yeast Cells by a Base Analog or an APOBEC Deaminase
Source: PLoS Genet. 2013 Sep 5;9(9):e1003736. doi: 10.1371/journal.pgen.1003736 (PMC3764175; doi:10.1371/journal.pgen.1003736)
Supplement: Table S6 — SNVs detected in sequenced genomes. The table consists of 6 sheets, representing the following data: 1. Mutations detected in the genomes of HAP-induced haploid CANR mutants. 2. Mutations detected in the genomes of HAP-induced diploid CANR mutants.3. Mutations detected in the genomes of HAP-treated diploid non-mutants. 4. Mutations detected in the genomes of PmCDA1-induced haploid CANR mutants. 5. Mutations detected in the genomes of PmCDA1-induced diploid CANR and FOAR mutants. 6. Mutations detected in the genomes of PmCDA1-treated diploid non-mutants. Description of column names: Document Name - Name of sequenced clone. Sequence Name - Name of chromosome file. Track Name - Homozygous (80%) or heterozygous (40%) mutation. Minimum - Coordinate of mutation start in reference genome. Maximum - Coordinate of mutation end in reference genome (same as “Minimum” except for tandem mutations). (XLS) [file pgen.1003736.s006.xls]

## Sheet: Lada ea - Table S6 Legend
Table S6. SNVs detected in sequenced genomes. The table consists of 6 sheets, representing the following data: 1. Mutations detected in the genomes of HAP-induced haploid CANR mutants. 2. Mutations detected in the genomes of HAP-induced diploid CANR mutants. 3. Mutations detected in the genomes of HAP-treated diploid non-mutants. 4. Mutations detected in the genomes of PmCDA1-induced haploid CANR…

## Sheet: HAP-induced haploid mutants
Document Name	Sequence Name	Track Name	Type	Minimum	Maximum	Amino Acid Change	CDS Codon Number	CDS Position	CDS Position Within Codon	Change	Context	Codon Change	Coverage	gene	locus_tag	note	Polymorphism Type	Protein Effect	protein_id	Reference Frequency	Reference Nucleotide(s)	Variant Frequency	Variant Nucleotide(s)
LAN201-1 assembled to LAN211 chrII v.10	chrII.fasta	0.8	Polymorphism	419833	419833	M -> I	435	1305	3	G -> A	AAAATGAGGGA	ATG -> ATA	82	SEC18	YBR080C	ATPase required for vesicular transport between ER and Golgi, the 'priming' step in homotypic vacuole fusion, autophagy, and protein secretion; releases Sec17p from SNAP complexes; has similarity to mammalian NSF	SNP (transition)	Substitution	NP_009636.1		G	1	A
LAN201-1 assembled to LAN211 chrII v.10	chrII.fasta	0.8	Polymorphism	552119	552119					G -> A	TTAGAGATGGC		78				SNP (transition)				G	0.987	A
LAN201-1 assembled to LAN211 chrII v.10	chrII.fasta	0.8	Polymorphism	685169	685169		403	1209	3	G -> A	TCTCTGGGTGA	CTG -> CTA	64	COR1	YBL045C	Core subunit of the ubiquinol-cytochrome c reductase complex (bc1 complex), which is a component of the mitochondrial inner membrane electron transport chain	SNP (transition)	None	NP_009508.1	0.016	G	0.984	A
LAN201-1 assembled to LAN211 chrII v.10	chrII.fasta	0.8	Polymorphism	537161	537161	I -> V	285	853	1	T -> C	CCAAATTAAGA	ATT -> GTT	64	FUR4	YBR021W	Uracil permease, localized to the plasma membrane; expression is tightly regulated by uracil levels and environmental cues	SNP (transition)	Substitution	NP_009577.1		T	1	C
LAN201-1 assembled to LAN211 chrII v.10	chrII.fasta	0.8	Polymorphism	159626	159626	F -> S	53	158	2	A -> G	TATTGAAAAGA	TTC -> TCC	86	HPC2	YBR215W	Subunit of the HIR complex, a nucleosome assembly complex involved in regulation of histone gene transcription; mutants display synthetic defects with subunits of FACT, a complex that allows passage of RNA Pol II through nucleosomes	SNP (transition)	Substitution	NP_009774.2		A	1	G
LAN201-1 assembled to LAN211 chrII v.10	chrII.fasta	0.8	Polymorphism	247559	247559					A -> G	AACAAAGACAG		75				SNP (transition)				A	1	G
LAN201-1 assembled to LAN211 chrII v.10	chrII.fasta	0.8	Polymorphism	253618	253618	V -> A	309	926	2	A -> G	TAATTACAAAT	GTA -> GCA	55	IFA38	YBR159W	Microsomal beta-keto-reductase; contains oleate response element (ORE) sequence in the promoter region; mutants exhibit reduced VLCFA synthesis, accumulate high levels of dihydrosphingosine, phytosphingosine and medium-chain ceramides	SNP (transition)	Substitution	NP_009717.1		A	1	G
LAN201-1 assembled to LAN211 chrII v.10	chrII.fasta	0.8	Polymorphism	267281	267281	V -> A	307	920	2	A -> G	AGCGAACTTTT	GTT -> GCT	67	APD1	YBR151W	hypothetical protein, required for normal localization of actin patches and for normal tolerance of sodium ions and hydrogen peroxide; localizes to both cytoplasm and nucleus	SNP (transition)	Substitution	NP_009709.1		A	1	G
LAN201-1 assembled to LAN211 chrII v.10	chrII.fasta	0.8	Polymorphism	172453	172453		481	1441	1	C -> T	ACGATCAATTA		70	DUR1,2	YBR208C	Urea amidolyase, contains both urea carboxylase andallophanate hydrolase activities, degrades urea to CO2 andNH3; expression sensitive to nitrogen cataboliterepression and induced by allophanate, an intermediate inallantoin degradation	SNP (transition)	Truncation	NP_009767.1		C	1	T
LAN201-1 assembled to LAN211 chrII v.10	chrII.fasta	0.8	Polymorphism	611591	611591		224	672	3	C -> T	GACCTCGACAA	TCG -> TCA	71	ALK2	YBL009W	Protein kinase; accumulation and phosphorylation are periodic during the cell cycle; phosphorylated in response to DNA damage; contains characteristic motifs for degradation via the APC pathway; similar to Alk1p and to mammalian haspins	SNP (transition)	None	NP_009544.1	0.014	C	0.986	T
LAN201-1 assembled to LAN211 chrII v.10	chrII.fasta	0.8	Polymorphism	653937	653937					C -> T	TTACCCAATAT		46				SNP (transition)				C	1	T
LAN201-1 assembled to LAN211 chrIII v.10	chrIII.fasta	0.8	Polymorphism	177049	177049					G -> A	AAATAGTGTGA		69				SNP (transition)				G	1	A
LAN201-1 assembled to LAN211 chrIV v.10	chrIV.fasta	0.8	Polymorphism	1093152	1093152	P -> S	160	478	1	G -> A	TGCTGGATTCA	CCA -> TCA	81	IPK1	YDR315C	Inositol 1,3,4,5,6-pentakisphosphate 2-kinase, nuclear protein required for synthesis of 1,2,3,4,5,6-hexakisphosphate (phytate), which is integral to cell function; has 2 motifs conserved in other fungi; ipk1 gle1 double mutant is inviable	SNP (transition)	Substitution	NP_010601.1		G	1	A
LAN201-1 assembled to LAN211 chrIV v.10	chrIV.fasta	0.8	Polymorphism	655001	655001					A -> G	AAGTCAAATAA		78				SNP (transition)				A	1	G
LAN201-1 assembled to LAN211 chrIV v.10	chrIV.fasta	0.8	Polymorphism	1148313	1148313		400	1199	2	A -> G	TTCCAAACGAG	GTT -> GTC	74		YDR338C	hypothetical protein, member of the multi-drug and toxin extrusion (MATE) family of the multidrug/oligosaccharidyl-lipid/polysaccharide (MOP) exporter superfamily	SNP (transition)	None	NP_010625.1		A	1	G
LAN201-1 assembled to LAN211 chrIV v.10	chrIV.fasta	0.8	Polymorphism	1229734	1229734					A -> G	ATTGAATGGGT		52				SNP (transition)				A	1	G
LAN201-1 assembled to LAN211 chrIV v.10	chrIV.fasta	0.8	Polymorphism	1431505	1431505		150	450	3	A -> G	AGCAAAATTGA	AAA -> AAG	67	SLD5	YDR489W	Subunit of the GINS complex (Sld5p, Psf1p, Psf2p, Psf3p), which is localized to DNA replication origins and implicated in assembly of the DNA replication machinery	SNP (transition)	None	NP_010777.1		A	0.985	G
LAN201-1 assembled to LAN211 chrIV v.10	chrIV.fasta	0.8	Polymorphism	608539	608539	A -> T	521	1562	2	C -> T	GCTAGCTTGTG	GCT -> ACT	85	PDC2	YDR081C	Transcription factor required for the synthesis of the glycolytic enzyme pyruvate decarboxylase, required for high level expression of both the THI and the PDC genes	SNP (transition)	Substitution	NP_010366.1		C	0.953	T
LAN201-1 assembled to LAN211 chrIV v.10	chrIV.fasta	0.8	Polymorphism	1122923	1122923	M -> I	682	2046	3	C -> T	ATATACATCCT	ATG -> ATA	83	YSP2	YDR326C	Protein involved in programmed cell death; mutant shows resistance to cell death induced by amiodarone or intracellular acidification	SNP (transition)	Substitution	NP_010613.1		C	1	T
LAN201-1 assembled to LAN211 chrIV v.10	chrIV.fasta	0.8	Polymorphism	1273589	1273589		53	159	3	C -> T	TATAGCTCCGT	GAG -> GAA	83	DIT2	YDR402C	N-formyltyrosine oxidase, sporulation-specific microsomal enzyme involved in the production of N,N-bisformyl dityrosine required for spore wall maturation, homologous to cytochrome P-450s	SNP (transition)	None	NP_010690.1		C	0.976	T
LAN201-1 assembled to LAN211 chrIV v.10	chrIV.fasta	0.8	Polymorphism	1425203	1425203		684	2050	1	C -> T	TTTATCTCTGT	GAG -> GAA	57	VPS72	YDR485C	Htz1p-binding component of the SWR1 complex, which exchanges histone variant H2AZ (Htz1p) for chromatin-bound histone H2A; required for vacuolar protein sorting	SNP (transition)	None	NP_010773.2		C	1	T
LAN201-1 assembled to LAN211 chrIX v.10	chrIX.fasta	0.8	Polymorphism	34482	34482	E -> K	69	205	1	C -> T	CTCCTCCCTTC	GAG -> AAG	59	NIT1	YIL164C	Nitrilase, member of the nitrilase branch of the nitrilase superfamily; in closely related species and other S. cerevisiae strain backgrounds YIL164C and adjacent ORF, YIL165C, likely constitute a single ORF encoding a nitrilase gene	SNP (transition)	Substitution	NP_012102.1		C	1	T
LAN201-1 assembled to LAN211 chrV v.10	chrV.fasta	0.8	Polymorphism	485594	485594		258	772	1	T -> C	CCTTCTTGTAC	TTG -> CTG	89	COG3	YER157W	Essential component of the conserved oligomeric Golgi complex (Cog1p through Cog8p), a cytosolic tethering complex that functions in protein trafficking to mediate fusion of transport vesicles to Golgi compartments	SNP (transition)	None	NP_011084.1	0.011	T	0.989	C
LAN201-1 assembled to LAN211 chrV v.10	chrV.fasta	0.8	Polymorphism	504003	504003					T -> C	GCAAATTTTCT		66				SNP (transition)			0.045	T	0.939	C
LAN201-1 assembled to LAN211 chrV v.10	chrV.fasta	0.8	Polymorphism	32075	32075		465	1394	2	C -> T	AATAACCATGC		59	CAN1	YEL063C	Plasma membrane arginine permease, requires phosphatidyl ethanolamine (PE) for localization, exclusively associated with lipid rafts; mutation confers canavanine resistance	SNP (transition)	Truncation	NP_010851.1		C	0.983	T
LAN201-1 assembled to LAN211 chrVI v.10	chrVI.fasta	0.8	Polymorphism	104308	104308	P -> L	64	191	2	G -> A	CCATGGGGTTA	CCC -> CTC	64	GNA1	YFL017C	Evolutionarily conserved glucosamine-6-phosphate acetyltransferase required for multiple cell cycle events including passage through START, DNA synthesis, and mitosis; involved in UDP-N-acetylglucosamine synthesis, forms GlcNAc6P from AcCoA	SNP (transition)	Substitution	NP_116637.1		G	0.984	A
LAN201-1 assembled to LAN211 chrVI v.10	chrVI.fasta	0.8	Polymorphism	183678	183678		194	582	3	G -> A	TCAATGGCCTC	GCC -> GCT	37		YFR018C		SNP (transition)	None	NP_116673.1		G	1	A
LAN201-1 assembled to LAN211 chrVII v.10	chrVII.fasta	0.8	Polymorphism	114587	114587	H -> Y	52	154	1	G -> A	AGCATGCATCT	CAT -> TAT	70	KEX1	YGL203C	Protease involved in the processing of killer toxinand alpha factor precursor; cleaves Lys and Arg residuesfrom the C-terminus of peptides and proteins	SNP (transition)	Substitution	NP_011312.1		G	1	A
LAN201-1 assembled to LAN211 chrVII v.10	chrVII.fasta	0.8	Polymorphism	83203	83203	S -> P	366	1096	1	A -> G	TTGTGATTGTA	TCA -> CCA	89	MDM34	YGL219C	Mitochondrial component of the ERMES complex that links the ER to mitochondria and may promote inter-organellar calcium and phospholipid exchange as well as coordinating mitochondrial DNA replication and growth	SNP (transition)	Substitution	NP_011296.1		A	1	G
LAN201-1 assembled to LAN211 chrVII v.10	chrVII.fasta	0.8	Polymorphism	323178	323178	T -> A	435	1303	1	A -> G	ACGACACTGAA	ACT -> GCT	51	SRM1	YGL097W	Nucleotide exchange factor for Gsp1p, localizes to the nucleus, required for nucleocytoplasmic trafficking of macromolecules; suppressor of the pheromone response pathway; potentially phosphorylated by Cdc28p	SNP (transition)	Substitution	NP_011418.1		A	1	G
LAN201-1 assembled to LAN211 chrVII v.10	chrVII.fasta	0.8	Polymorphism	647579	647579	I -> T	401	1203	3	A -> G	GGAGTATTTGT	ATA -> ACA	90	PDC6	YGR087C	Minor isoform of pyruvate decarboxylase, decarboxylates pyruvate to acetaldehyde, involved in amino acid catabolism; transcription is glucose- and ethanol-dependent, and is strongly induced during sulfur limitation	SNP (transition)	Substitution	NP_011601.1		A	1	G
LAN201-1 assembled to LAN211 chrVII v.10	chrVII.fasta	0.8	Polymorphism	691830	691830	K -> R	285	854	2	A -> G	GGAGAAAAACT	AAA -> AGA	70	PCP1	YGR101W	Mitochondrial serine protease required for the processing of various mitochondrial proteins and maintenance of mitochondrial DNA and morphology; belongs to the rhomboid-GlpG superfamily of intramembrane peptidases	SNP (transition)	Substitution	NP_011615.1		A	1	G
LAN201-1 assembled to LAN211 chrVII v.10	chrVII.fasta	0.8	Polymorphism	1055275	1055275		86	256	1	C -> T	AACGTCTGTTT	CTG -> TTG	89	YOR1	YGR281W	Plasma membrane ATP-binding cassette (ABC) transporter, multidrug transporter mediates export of many different organic anions including oligomycin; similar to human cystic fibrosis transmembrane receptor (CFTR)	SNP (transition)	None	NP_011797.1		C	1	T
LAN201-1 assembled to LAN211 chrVIII v.10	chrVIII.fasta	0.8	Polymorphism	503928	503928	D -> N	513	1537	1	G -> A	ATGGTGATGAC	GAT -> AAT	84		YHR202W	hypothetical protein; green fluorescent protein (GFP)-fusion protein localizes to the vacuole, while HA-tagged protein is found in the soluble fraction, suggesting cytoplasmic localization	SNP (transition)	Substitution	NP_012072.1		G	1	A
LAN201-1 assembled to LAN211 chrVIII v.10	chrVIII.fasta	0.8	Polymorphism	84258	84258		268	804	3	T -> C	CCTGCTTCGTC	GAA -> GAG	76	YAP3	YHL009C	Basic leucine zipper (bZIP) transcription factor	SNP (transition)	None	NP_011854.1		T	1	C
LAN201-1 assembled to LAN211 chrVIII v.10	chrVIII.fasta	0.8	Polymorphism	9534	9534	I -> T	227	680	2	A -> G	TAGCAATATTC	ATT -> ACT	78	ARN2	YHL047C	Transporter, member of the ARN family of transporters that specifically recognize siderophore-iron chelates; responsible for uptake of iron bound to the siderophore triacetylfusarinine C	SNP (transition)	Substitution	NP_011816.2		A	0.987	G
LAN201-1 assembled to LAN211 chrVIII v.10	chrVIII.fasta	0.8	Polymorphism	102751	102751	M -> V	47	139	1	A -> G	AGGTTATGTCT	ATG -> GTG	75	HSE1	YHL002W	Subunit of the endosomal Vps27p-Hse1p complex required for sorting of ubiquitinated membrane proteins into intralumenal vesicles prior to vacuolar degradation, as well as for recycling of Golgi proteins and formation of lumenal membranes	SNP (transition)	Substitution	NP_011861.1		A	1	G
LAN201-1 assembled to LAN211 chrVIII v.10	chrVIII.fasta	0.8	Polymorphism	132480	132480	N -> D	145	433	1	A -> G	AAATAAATGTA	AAT -> GAT	62	SPO13	YHR014W	Meiosis-specific protein, involved in maintaining sister chromatid cohesion during meiosis I as well as promoting proper attachment of kinetochores to the spindle during meiosis I and meiosis II	SNP (transition)	Substitution	NP_011878.1		A	1	G
LAN201-1 assembled to LAN211 chrVIII v.10	chrVIII.fasta	0.8	Polymorphism	206867	206867		135	405	3	A -> G	AAGGTAAGTGT	GTA -> GTG	80	FSH1	YHR049W	Putative serine hydrolase that localizes to both the nucleus and cytoplasm; sequence is similar to S. cerevisiae Fsh2p and Fsh3p and the human candidate tumor suppressor OVCA2	SNP (transition)	None	NP_011915.1		A	1	G
LAN201-1 assembled to LAN211 chrVIII v.10	chrVIII.fasta	0.8	Polymorphism	281923	281923	N -> D	143	427	1	A -> G	AAAGGAATTTC	AAT -> GAT	76	RPF1	YHR088W	Nucleolar protein involved in the assembly and export of the large ribosomal subunit; constituent of 66S pre-ribosomal particles; contains a sigma(70)-like motif, which is thought to bind RNA	SNP (transition)	Substitution	NP_011956.1		A	1	G
LAN201-1 assembled to LAN211 chrVIII v.10	chrVIII.fasta	0.8	Polymorphism	336373	336373	K -> R	12	35	2	A -> G	CAGCAAAACAT	AAA -> AGA	84		YHR113W	Cytoplasmic aspartyl aminopeptidase; cleaves unblocked N-terminal acidic amino acid residues from peptide substrates; forms a 12 subunit homo-oligomeric complex; M18 metalloprotease family member; may interact with ribosomes	SNP (transition)	Substitution	NP_011981.1		A	1	G
LAN201-1 assembled to LAN211 chrVIII v.10	chrVIII.fasta	0.8	Polymorphism	369185	369185		204	612	3	A -> G	GACGAACCATA	GGT -> GGC	80	ECM14	YHR132C	Putative metalloprotease with similarity to the zinc carboxypeptidase family, required for normal cell wall assembly	SNP (transition)	None	NP_012000.1	0.013	A	0.988	G
LAN201-1 assembled to LAN211 chrVIII v.10	chrVIII.fasta	0.8	Polymorphism	525314	525314					A -> G	ATATAAAAAGA		77				SNP (transition)				A	1	G
LAN201-1 assembled to LAN211 chrVIII v.10	chrVIII.fasta	0.8	Polymorphism	199528	199528	S -> N	595	1784	2	C -> T	ATAAACTATTA	AGT -> AAT	86	AAP1	YHR047C	Arginine/alanine aminopeptidase, overproduction stimulates glycogen accumulation	SNP (transition)	Substitution	NP_011913.1		C	1	T
LAN201-1 assembled to LAN211 chrVIII v.10	chrVIII.fasta	0.8	Polymorphism	233775	233775	A -> T	296	886	1	C -> T	AATTGCTTGTC	GCA -> ACA	95	RRP4	YHR069C	Exosome non-catalytic core component; involved in 3'-5' RNA processing and degradation in both the nucleus and the cytoplasm; predicted to contain RNA binding domains; has similarity to human hRrp4p (EXOSC2)	SNP (transition)	Substitution	NP_011936.1		C	0.989	T
LAN201-1 assembled to LAN211 chrVIII v.10	chrVIII.fasta	0.8	Polymorphism	240038	240038		313	939	3	C -> T	CGGTTCATTTA	TTC -> TTT	92	ERG7	YHR072W	Lanosterol synthase, an essential enzyme that catalyzes the cyclization of squalene 2,3-epoxide, a step in ergosterol biosynthesis	SNP (transition)	None	NP_011939.2		C	1	T
LAN201-1 assembled to LAN211 chrVIII v.10	chrVIII.fasta	0.8	Polymorphism	275299	275299	P -> L	375	1124	2	C -> T	GCCACCATCAT	CCA -> CTA	65	STE12	YHR084W	Transcription factor that is activated by a MAP kinase signaling cascade, activates genes involved in mating or pseudohyphal/invasive growth pathways; cooperates with Tec1p transcription factor to regulate genes specific for invasive growth	SNP (transition)	Substitution	NP_011952.1		C	0.985	T
LAN201-1 assembled to LAN211 chrVIII v.10	chrVIII.fasta	0.8	Polymorphism	285710	285710	D -> N	355	1063	1	C -> T	ACCGTCTATTT	GAC -> AAC	75	MSR1	YHR091C	Mitochondrial arginyl-tRNA synthetase	SNP (transition)	Substitution	NP_011959.1		C	1	T
LAN201-1 assembled to LAN211 chrX v.10	chrX.fasta	0.8	Polymorphism	116811	116811					T -> C	CCATATGAATA		50				SNP (transition)				T	1	C
LAN201-1 assembled to LAN211 chrX v.10	chrX.fasta	0.8	Polymorphism	208037	208037	L -> S	40	119	2	T -> C	GGCATTGAAAC	TTG -> TCG	64	CCT7	YJL111W	Subunit of the cytosolic chaperonin Cct ring complex, related to Tcp1p, required for the assembly of actin and tubulins in vivo; mutant has increased aneuploidy tolerance	SNP (transition)	Substitution	NP_012424.1		T	1	C
LAN201-1 assembled to LAN211 chrX v.10	chrX.fasta	0.8	Polymorphism	336352	336352		100	300	3	T -> C	TCATCTTCCTC	TCT -> TCC	80	PEP8	YJL053W	Vacuolar protein sorting protein that forms part ofthe multimeric membrane-associated retromer complex alongwith Vps35p, Vps29p, Vps17p, and Vps5p; essential forendosome-to-Golgi retrograde protein transport	SNP (transition)	None	NP_012482.1		T	0.988	C
LAN201-1 assembled to LAN211 chrX v.10	chrX.fasta	0.8	Polymorphism	720486	720486	V -> A	95	284	2	T -> C	TGCTGTTCAAT	GTT -> GCT	95	DAL5	YJR152W	Allantoate permease; ureidosuccinate permease; alsotransports dipeptides, though with lower affinity than forallantoate and ureidosuccinate; expression is constitutivebut sensitive to nitrogen catabolite repression	SNP (transition)	Substitution	NP_012686.1		T	1	C
LAN201-1 assembled to LAN211 chrX v.10	chrX.fasta	0.8	Polymorphism	148161	148161	V -> I	752	2254	1	C -> T	ATAGACATAGT	GTC -> ATC	97	YAK1	YJL141C	Serine-threonine protein kinase that is part of a glucose-sensing system involved in growth control in response to glucose availability; translocates from the cytoplasm to the nucleus and phosphorylates Pop2p in response to a glucose signal	SNP (transition)	Substitution	NP_012394.1	0.01	C	0.99	T
LAN201-1 assembled to LAN211 chrXI v.10	chrXI.fasta	0.8	Polymorphism	344088	344088	R -> K	524	1572	3	C -> T	CGTTTCTTAGA	AGA -> AAA	101		YKL050C	hypothetical protein; the YKL050W protein is a target of the SCFCdc4 ubiquitin ligase complex and YKL050W transcription is regulated by Azf1p	SNP (transition)	Substitution	NP_012874.1	0.01	C	0.99	T
LAN201-1 assembled to LAN211 chrXI v.10	chrXI.fasta	0.8	Polymorphism	566383	566383		290	870	3	C -> T	GAGTCCCACTG		65	CCP1	YKR066C	Mitochondrial cytochrome-c peroxidase; degrades reactive oxygen species in mitochondria, involved in the response to oxidative stress	SNP (transition)	Truncation	NP_012992.1		C	1	T
LAN201-1 assembled to LAN211 chrXII v.10	chrXII.fasta	0.8	Polymorphism	273737	273737	A -> V	99	296	2	G -> A	GAATGGCTTTG	GCC -> GTC	87	MEF1	YLR069C	Mitochondrial elongation factor involved in translational elongation	SNP (transition)	Substitution	NP_013170.1	0.011	G	0.977	A
LAN201-1 assembled to LAN211 chrXII v.10	chrXII.fasta	0.8	Polymorphism	842415	842415	R -> K	311	932	2	G -> A	ACACAGAGATG	AGA -> AAA	99	RSC2	YLR357W	Component of the RSC chromatin remodeling complex; required for expression of mid-late sporulation-specific genes; involved in telomere maintenance	SNP (transition)	Substitution	NP_013461.1		G	1	A
LAN201-1 assembled to LAN211 chrXII v.10	chrXII.fasta	0.8	Polymorphism	1023407	1023407	V -> M	205	613	1	G -> A	CCAACGTGTTA	GTG -> ATG	72	ECM7	YLR443W	Non-essential putative integral membrane protein with a role in calcium uptake; mutant has cell wall defects and Ca+ uptake deficiencies; transcription is induced under conditions of zinc deficiency	SNP (transition)	Substitution	NP_013548.1		G	1	A
LAN201-1 assembled to LAN211 chrXII v.10	chrXII.fasta	0.8	Polymorphism	76121	76121		209	627	3	T -> C	ATATGTTTGAA	AAA -> AAG	84		YLL032C	hypothetical protein that may interact with ribosomes, based on co-purification experiments; green fluorescent protein (GFP)-fusion protein localizes to the cytoplasm; YLL032C is not an essential gene	SNP (transition)	None	NP_013068.1		T	1	C
LAN201-1 assembled to LAN211 chrXII v.10	chrXII.fasta	0.8	Polymorphism	332702	332702					T -> C	TCAATTGTTAA		62				SNP (transition)			0.016	T	0.968	C
LAN201-1 assembled to LAN211 chrXII v.10	chrXII.fasta	0.8	Polymorphism	437292	437292		841	2523	3	T -> C	ATTGTTTTCCC	GTT -> GTC	75	PEP3	YLR148W	Component of CORVET tethering complex; vacuolar peripheral membrane protein that promotes vesicular docking/fusion reactions in conjunction with SNARE proteins, required for vacuolar biogenesis	SNP (transition)	None	NP_013249.1		T	1	C
LAN201-1 assembled to LAN211 chrXII v.10	chrXII.fasta	0.8	Polymorphism	678448	678448		35	105	3	T -> C	GTGGCTCTAAT	GCT -> GCC	63	BOP2	YLR267W		SNP (transition)	None	NP_013369.1		T	0.984	C
LAN201-1 assembled to LAN211 chrXII v.10	chrXII.fasta	0.8	Polymorphism	639840	639840	N -> D	977	2931	3	A -> G	GTCACAACTGG	AAC -> GAC	73	YEF3	YLR249W	Gamma subunit of translational elongation factor eEF1B, stimulates the binding of aminoacyl-tRNA (AA-tRNA) to ribosomes by releasing eEF1A (Tef1p/Tef2p) from the ribosomal complex; contains two ABC cassettes; binds and hydrolyzes ATP	SNP (transition)	Substitution	NP_013350.1		A	1	G
LAN201-1 assembled to LAN211 chrXII v.10	chrXII.fasta	0.8	Polymorphism	206613	206613		504	1512	3	C -> T	ATATTCTTTTA	TTC -> TTT	73	RAD5	YLR032W	DNA helicase proposed to promote replication fork regression during postreplication repair by template switching; RING finger containing ubiquitin ligase; stimulates the synthesis of free and PCNA-bound polyubiquitin chains by Ubc13p-Mms2p	SNP (transition)	None	NP_013132.1	0.014	C	0.986	T
LAN201-1 assembled to LAN211 chrXIII v.10	chrXIII.fasta	0.8	Polymorphism	90046	90046	N -> S	239	716	2	T -> C	CATTGTTATCT	AAC -> AGC	84	RPM2	YML091C	Protein subunit of mitochondrial RNase P, has rolesin nuclear transcription, cytoplasmic and mitochondrialRNA processing, and mitochondrial translation; distributedto mitochondria, cytoplasmic processing bodies, and thenucleus	SNP (transition)	Substitution	NP_013619.1		T	1	C
LAN201-1 assembled to LAN211 chrXIII v.10	chrXIII.fasta	0.8	Polymorphism	117606	117606		441	1323	3	T -> C	ACACGTTCCTT	GAA -> GAG	97	HMG1	YML075C	One of two isozymes of HMG-CoA reductase that catalyzes the conversion of HMG-CoA to mevalonate, which is a rate-limiting step in sterol biosynthesis; localizes to the nuclear envelope; overproduction induces the formation of karmellae	SNP (transition)	None	NP_013636.1	0.041	T	0.959	C
LAN201-1 assembled to LAN211 chrXIII v.10	chrXIII.fasta	0.8	Polymorphism	519038	519038	F -> L	207	619	1	T -> C	ATTTGTTCTTT	TTC -> CTC	98	STO1	YMR125W	Large subunit of the nuclear mRNA cap-binding protein complex, interacts with Npl3p to carry nuclear poly(A)+ mRNA to cytoplasm; also involved in nuclear mRNA degradation and telomere maintenance; orthologous to mammalian CBP80	SNP (transition)	Substitution	NP_013844.2	0.01	T	0.99	C
LAN201-1 assembled to LAN211 chrXIII v.10	chrXIII.fasta	0.8	Polymorphism	567213	567213	N -> S	510	1529	2	T -> C	GGATGTTAATT	AAC -> AGC	71	RIM13	YMR154C	Calpain-like cysteine protease involved in proteolytic activation of Rim101p in response to alkaline pH; has similarity to A. nidulans palB	SNP (transition)	Substitution	NP_013875.1		T	1	C
LAN201-1 assembled to LAN211 chrXIII v.10	chrXIII.fasta	0.8	Polymorphism	663066	663066					C -> T	CATCTCCCCAG		66				SNP (transition)				C	1	T
LAN201-1 assembled to LAN211 chrXIII v.10	chrXIII.fasta	0.8	Polymorphism	853205	853205	A -> V	4	11	2	C -> T	TACAGCTAGTT	GCT -> GTT	71		YMR291W	Putative kinase of unknown function; green fluorescent protein (GFP)-fusion protein localizes to the cytoplasm and nucleus; YMR291W is not an essential gene	SNP (transition)	Substitution	NP_014019.1	0.028	C	0.972	T
LAN201-1 assembled to LAN211 chrXIII v.10	chrXIII.fasta	0.8	Polymorphism	915900	915900					C -> T	TCGTACATGCA		69				SNP (transition)				C	1	T
LAN201-1 assembled to LAN211 chrXIV v.10	chrXIV.fasta	0.8	Polymorphism	694328	694328					G -> A	GAAAAGTAGTC		63				SNP (transition)			0.016	G	0.984	A
LAN201-1 assembled to LAN211 chrXIV v.10	chrXIV.fasta	0.8	Polymorphism	41838	41838	N -> S	407	1220	2	A -> G	CAATAACGACA	AAC -> AGC	72	PFS2	YNL317W	Integral subunit of the pre-mRNA cleavage and polyadenylation factor (CPF) complex; plays an essential role in mRNA 3'-end formation by bridging different processing factors and thereby promoting the assembly of the processing complex	SNP (transition)	Substitution	NP_014082.1		A	1	G
LAN201-1 assembled to LAN211 chrXIV v.10	chrXIV.fasta	0.8	Polymorphism	44916	44916	H -> R	157	470	2	A -> G	TCTTCACACAA	CAC -> CGC	64	DAL82	YNL314W	Positive regulator of allophanate inducible genes; binds a dodecanucleotide sequence upstream of all genes that are induced by allophanate; contains an UISALL DNA-binding, a transcriptional activation, and a coiled-coil domain	SNP (transition)	Substitution	NP_014085.1	0.016	A	0.984	G
LAN201-1 assembled to LAN211 chrXIV v.10	chrXIV.fasta	0.8	Polymorphism	209290	209290	E -> G	783	2348	2	A -> G	ATCTGAATCAC	GAA -> GGA	84	SIN4	YNL236W	Subunit of the RNA polymerase II mediator complex; associates with core polymerase subunits to form the RNA polymerase II holoenzyme; contributes to both postive and negative transcriptional regulation; dispensible for basal transcription	SNP (transition)	Substitution	NP_014163.1		A	0.988	G
LAN201-1 assembled to LAN211 chrXIV v.10	chrXIV.fasta	0.8	Polymorphism	514281	514281		220	660	3	A -> G	TAGTCAACTGC	GTT -> GTC	74	ARP5	YNL059C	Nuclear actin-related protein involved in chromatinremodeling, component of chromatin-remodeling enzymecomplexes	SNP (transition)	None	NP_014339.1		A	1	G
LAN201-1 assembled to LAN211 chrXIV v.10	chrXIV.fasta	0.8	Polymorphism	57289	57289		95	285	3	C -> T	TACTGCAATTT	TTG -> TTA	76	MCK1	YNL307C	Protein serine/threonine/tyrosine (dual-specificity) kinase involved in control of chromosome segregation and in regulating entry into meiosis; related to mammalian glycogen synthase kinases of the GSK-3 family	SNP (transition)	None	NP_014092.1		C	0.987	T
LAN201-1 assembled to LAN211 chrXIV v.10	chrXIV.fasta	0.8	Polymorphism	112554	112554		546	1638	3	C -> T	TGTGCCATTGA	GCC -> GCT	77	PRM1	YNL279W	Pheromone-regulated multispanning membrane protein involved in membrane fusion during mating; predicted to have 5 transmembrane segments and a coiled coil domain; localizes to the shmoo tip; regulated by Ste12p	SNP (transition)	None	NP_014120.1		C	1	T
LAN201-1 assembled to LAN211 chrXIV v.10	chrXIV.fasta	0.8	Polymorphism	209072	209072		710	2130	3	C -> T	TTTATCACTTA	ATC -> ATT	75	SIN4	YNL236W	Subunit of the RNA polymerase II mediator complex; associates with core polymerase subunits to form the RNA polymerase II holoenzyme; contributes to both postive and negative transcriptional regulation; dispensible for basal transcription	SNP (transition)	None	NP_014163.1		C	1	T
LAN201-1 assembled to LAN211 chrXIV v.10	chrXIV.fasta	0.8	Polymorphism	358560	358560		365	1095	3	C -> T	GCAGACTATGT	GAC -> GAT	72	MEP2	YNL142W	Ammonium permease involved in regulation of pseudohyphal growth; belongs to a ubiquitous family of cytoplasmic membrane proteins that transport only ammonium (NH4+); expression is under the nitrogen catabolite repression regulation	SNP (transition)	None	NP_014257.1	0.014	C	0.986	T
LAN201-1 assembled to LAN211 chrXV v.10	chrXV.fasta	0.8	Polymorphism	501495	501495	S -> F	343	1028	2	G -> A	CGCCAGAAAGA	TCT -> TTT	64		YOR093C	hypothetical protein; deletion causes sensitivity to unfolded protein response-inducing agents	SNP (transition)	Substitution	NP_014736.1		G	1	A
LAN201-1 assembled to LAN211 chrXV v.10	chrXV.fasta	0.8	Polymorphism	609087	609087	L -> F	61	183	3	G -> A	ATCAAGATCGA	CTT -> TTT	54	SPP2	YOR148C	Essential protein that promotes the first step of splicing and is required for the final stages of spliceosome maturation; interacts with Prp2p, which may release Spp2p from the spliceosome following the first cleavage reaction	SNP (transition)	Substitution	NP_014791.1		G	1	A
LAN201-1 assembled to LAN211 chrXV v.10	chrXV.fasta	0.8	Polymorphism	626551	626551	A -> T	585	1753	1	G -> A	AACAAGCAATC	GCA -> ACA	77	SLP1	YOR154W	Integral membrane hypothetical protein; member of the SUN-like family of proteins; genetic interactions suggest a role in folding of ER membrane proteins	SNP (transition)	Substitution	NP_014797.1		G	1	A
LAN201-1 assembled to LAN211 chrXV v.10	chrXV.fasta	0.8	Polymorphism	934519	934519	A -> T	882	2645	2	G -> A	ATGCAGCTATA	GCT -> ACT	66	PDR10	YOR328W	ATP-binding cassette (ABC) transporter, multidrug transporter involved in the pleiotropic drug resistance network; regulated by Pdr1p and Pdr3p	SNP (transition)	Substitution	NP_014973.1		G	0.985	A
LAN201-1 assembled to LAN211 chrXV v.10	chrXV.fasta	0.8	Polymorphism	150797	150797	N -> D	901	2701	1	T -> C	CGTATTCAGTC	AAT -> GAT	65	HAL9	YOL089C	Putative transcription factor containing a zinc finger; overexpression increases salt tolerance through increased expression of the ENA1 (Na+/Li+ extrusion pump) gene while gene disruption decreases both salt tolerance and ENA1 expression	SNP (transition)	Substitution	NP_014552.1		T	1	C
LAN201-1 assembled to LAN211 chrXV v.10	chrXV.fasta	0.8	Polymorphism	499993	499993	T -> A	844	2530	1	T -> C	GTCAGTTAAAT	ACT -> GCT	103		YOR093C	hypothetical protein; deletion causes sensitivity to unfolded protein response-inducing agents	SNP (transition)	Substitution	NP_014736.1	0.019	T	0.981	C
LAN201-1 assembled to LAN211 chrXV v.10	chrXV.fasta	0.8	Polymorphism	738906	738906					T -> C	TGCCTTTATTT		82				SNP (transition)				T	1	C
LAN201-1 assembled to LAN211 chrXV v.10	chrXV.fasta	0.8	Polymorphism	546018	546018	E -> G	307	920	2	A -> G	GCTGGAATTAT	GAA -> GGA	57	RPT5	YOR117W	One of six ATPases of the 19S regulatory particle of the 26S proteasome involved in the degradation of ubiquitinated substrates; recruited to the GAL1-10 promoter region upon induction of transcription; similar to human TBP1	SNP (transition)	Substitution	NP_014760.1		A	0.982	G
LAN201-1 assembled to LAN211 chrXV v.10	chrXV.fasta	0.8	Polymorphism	659848	659848					A -> G	ACAAGACTGTG		74				SNP (transition)				A	1	G
LAN201-1 assembled to LAN211 chrXV v.10	chrXV.fasta	0.8	Polymorphism	960427	960427					A -> G	CCCATACACCC		65				SNP (transition)				A	1	G
LAN201-1 assembled to LAN211 chrXV v.10	chrXV.fasta	0.8	Polymorphism	54896	54896	R -> K	70	209	2	C -> T	CAAACCTTTTT	AGG -> AAG	85	RIB4	YOL143C	Lumazine synthase (6,7-dimethyl-8-ribityllumazine synthase, also known as DMRL synthase); catalyzes synthesis of immediate precursor to riboflavin	SNP (transition)	Substitution	NP_014498.1		C	1	T
LAN201-1 assembled to LAN211 chrXV v.10	chrXV.fasta	0.8	Polymorphism	148183	148183		265	795	3	C -> T	GCATGCAATGC	TGC -> TGT	81	MSH2	YOL090W	Protein that forms heterodimers with Msh3p and Msh6p that bind to DNA mismatches to initiate the mismatch repair process; contains a Walker ATP-binding motif required for repair activity; Msh2p-Msh6p binds to and hydrolyzes ATP	SNP (transition)	None	NP_014551.1		C	1	T
LAN201-1 assembled to LAN211 chrXV v.10	chrXV.fasta	0.8	Polymorphism	420802	420802	V -> I	307	919	1	C -> T	CGGAACCCATA	GTT -> ATT	72	RAT1	YOR048C	Nuclear 5' to 3' single-stranded RNA exonuclease, involved in RNA metabolism, including rRNA and snRNA processing as well as poly (A+) dependent and independent mRNA transcription termination	SNP (transition)	Substitution	NP_014691.1		C	1	T
LAN201-1 assembled to LAN211 chrXVI v.10	chrXVI.fasta	0.8	Polymorphism	686508	686508		199	597	3	T -> C	ATATATATTTT	TAT -> TAC	85	MED1	YPR070W	Subunit of the RNA polymerase II mediator complex; associates with core polymerase subunits to form the RNA polymerase II holoenzyme; essential for transcriptional regulation	SNP (transition)	None	NP_015395.1	0.012	T	0.988	C
LAN201-1 assembled to LAN211 chrXVI v.10	chrXVI.fasta	0.8	Polymorphism	874243	874243		1173	3519	3	T -> C	TTAAATGAATG	AAT -> AAC	86	MMS1	YPR164W	Subunit of an E3 ubiquitin ligase complex involved in resolving replication intermediates or preventing the damage caused by blocked replication forks; regulates Ty1 transposition; involved with Rtt101p in nonfunctional rRNA decay	SNP (transition)	None	NP_015490.1		T	1	C
LAN201-1 assembled to LAN211 chrXVI v.10	chrXVI.fasta	0.8	Polymorphism	892111	892111					T -> C	ACAATTTTCTA		75				SNP (transition)				T	1	C
LAN201-1 assembled to LAN211 chrXVI v.10	chrXVI.fasta	0.8	Polymorphism	29003	29003					A -> G	AGGAAAGTTGC		65				SNP (transition)				A	1	G
LAN201-1 assembled to LAN211 chrXVI v.10	chrXVI.fasta	0.8	Polymorphism	86697	86697	N -> D	371	1111	1	A -> G	ATCTGAATTAT	AAT -> GAT	64		YPL245W	hypothetical protein; green fluorescent protein (GFP)-fusion protein localizes to both the nucleus and the cytoplasm	SNP (transition)	Substitution	NP_015079.1		A	0.984	G
LAN201-1 assembled to LAN211 chrXVI v.10	chrXVI.fasta	0.8	Polymorphism	236042	236042		358	1074	3	A -> G	GTTTTATGTTG	CAT -> CAC	89	REV3	YPL167C	Catalytic subunit of DNA polymerase zeta, involved in translesion synthesis during post-replication repair; required for mutagenesis induced by DNA damage; involved in double-strand break repair	SNP (transition)	None	NP_015158.1		A	0.989	G
LAN201-1 assembled to LAN211 chrXVI v.10	chrXVI.fasta	0.8	Polymorphism	447136	447136	S -> P	1084	3252	3	A -> G	ACCAGATTGAC	TCT -> CCT	81	PDR12	YPL058C	Plasma membrane ATP-binding cassette (ABC) transporter, weak-acid-inducible multidrug transporter required for weak organic acid resistance; induced by sorbate and benzoate and regulated by War1p; mutants exhibit sorbate hypersensitivity	SNP (transition)	Substitution	NP_015267.1		A	1	G
LAN201-1 assembled to LAN211 chrXVI v.10	chrXVI.fasta	0.8	Polymorphism	694122	694122	I -> T	244	731	2	A -> G	TTTTGATCAAA	ATC -> ACC	81	TKL1	YPR074C	Transketolase, similar to Tkl2p; catalyzes conversion of xylulose-5-phosphate and ribose-5-phosphate to sedoheptulose-7-phosphate and glyceraldehyde-3-phosphate in the pentose phosphate pathway; needed for synthesis of aromatic amino acids	SNP (transition)	Substitution	NP_015399.1		A	1	G
LAN201-1 assembled to LAN211 chrXVI v.10	chrXVI.fasta	0.8	Polymorphism	916222	916222	E -> G	1178	3534	3	A -> G	AAGAGAACTGT	GAA -> GGA	111	SKI3	YPR189W	Ski complex component and TPR protein, mediates 3'-5' RNA degradation by the cytoplasmic exosome; null mutants have superkiller phenotype of increased viral dsRNAs and are synthetic lethal with mutations in 5'-3' mRNA decay	SNP (transition)	Substitution	NP_015515.1	0.009	A	0.982	G
LAN201-1 assembled to LAN211 chrXVI v.10	chrXVI.fasta	0.8	Polymorphism	127291	127291	G -> S	267	799	1	C -> T	AGAACCCGCTG	GGT -> AGT	81	MMT2	YPL224C	Putative metal transporter involved in mitochondrial iron accumulation; closely related to Mmt1p	SNP (transition)	Substitution	NP_015100.2		C	1	T
LAN201-1 assembled to LAN211 chrXVI v.10	chrXVI.fasta	0.8	Polymorphism	133367	133367		108	324	3	C -> T	CAAATCGACTC	ATC -> ATT	84	FLC1	YPL221W	Putative FAD transporter; required for uptake of FAD into endoplasmic reticulum; involved in cell wall maintenance	SNP (transition)	None	NP_015103.1		C	1	T
LAN201-1 assembled to LAN211 chrXVI v.10	chrXVI.fasta	0.8	Polymorphism	191009	191009					C -> T	ATAAGCTATGA		104				SNP (transition)			0.01	C	0.99	T
LAN201-1 assembled to LAN211 chrXVI v.10	chrXVI.fasta	0.8	Polymorphism	938816	938816	M -> I	81	243	3	C -> T	GAAGGCATGTT	ATG -> ATA	82	ARR1	YPR199C	Transcriptional activator of the basic leucine zipper (bZIP) family, required for transcription of genes involved in resistance to arsenic compounds	SNP (transition)	Substitution	NP_015525.1		C	0.976	T
LAN201-2 assembled to LAN211 chrII v.10	chrII.fasta	0.8	Polymorphism	275148	275148	S -> P	69	205	1	A -> G	TTGTGAGTTTT	TCA -> CCA	99	YSW1	YBR148W	Protein required for normal prospore membrane formation; interacts with Gip1p, which is the meiosis-specific regulatory subunit of the Glc7p protein phosphatase; expressed specifically in spores and localizes to the prospore membrane	SNP (transition)	Substitution	NP_009706.1		A	1	G
LAN201-2 assembled to LAN211 chrIV v.10	chrIV.fasta	0.8	Polymorphism	671787	671787		167	501	3	A -> G	TTGAAATTGGT	AAA -> AAG	108	TRS85	YDR108W	Subunit of TRAPPIII (transport protein particle), amultimeric guanine nucleotide-exchange factor for Ypt1p,required for membrane expansion during autophagy and theCVT pathway; directs Ypt1p to the PAS; latepost-replication meiotic role	SNP (transition)	None	NP_010393.1		A	1	G
LAN201-2 assembled to LAN211 chrIV v.10	chrIV.fasta	0.8	Polymorphism	1276199	1276199		518	1554	3	A -> G	TGGAAAGATAC	AAA -> AAG	97	DIT1	YDR403W	Sporulation-specific enzyme required for spore wallmaturation, involved in the production of a solubleLL-dityrosine-containing precursor of the spore wall;transcripts accumulate at the time of prospore enclosure	SNP (transition)	None	NP_010691.1		A	1	G
LAN201-2 assembled to LAN211 chrXII v.10	chrXII.fasta	0.8	Polymorphism	65595	65595					A -> G	AAACAATACTG		79				SNP (transition)				A	0.987	G
LAN201-2 assembled to LAN211 chrXII v.10	chrXII.fasta	0.8	Polymorphism	699484	699484		48	144	3	A -> G	AATGAAGCTAA	GCT -> GCC	75	YSH1	YLR277C	Putative endoribonuclease, subunit of the mRNA cleavage and polyadenylation specificity complex; required for 3' processing, splicing, and transcriptional termination of mRNAs and snoRNAs	SNP (transition)	None	NP_013379.1	0.013	A	0.987	G
LAN201-2 assembled to LAN211 chrXI v.10	chrXI.fasta	0.8	Polymorphism	14520	14520		12	36	3	A -> G	AACAAACCCCT	AAA -> AAG	102	COS9	YKL219W	hypothetical protein, member of the DUP380 subfamily of conserved, often subtelomerically-encoded proteins	SNP (transition)	None	NP_012703.1		A	1	G
LAN201-2 assembled to LAN211 chrXIV v.10	chrXIV.fasta	0.8	Polymorphism	390174	390174		670	2010	3	A -> G	ATTGGATATAC	TAT -> TAC	90	ESBP6	YNL125C	Protein with similarity to monocarboxylate permeases, appears not to be involved in transport of monocarboxylates such as lactate, pyruvate or acetate across the plasma membrane	SNP (transition)	None	NP_014274.1	0.011	A	0.989	G
LAN201-2 assembled to LAN211 chrXIV v.10	chrXIV.fasta	0.8	Polymorphism	535960	535960	S -> P	653	1957	1	A -> G	TACTGAATTTA	TCA -> CCA	93	SFB2	YNL049C	Component of the Sec23p-Sfb2p heterodimer of the COPII vesicle coat, required for cargo selection during vesicle formation in ER to Golgi transport; homologous to Sec24p and Sfb3p	SNP (transition)	Substitution	NP_014349.1		A	1	G
LAN201-2 assembled to LAN211 chrXIV v.10	chrXIV.fasta	0.8	Polymorphism	658828	658828	S -> P	852	2556	3	A -> G	TCTTGAATGTA	TCA -> CCA	100	ACC1	YNR016C	Acetyl-CoA carboxylase, biotin containing enzyme that catalyzes the carboxylation of acetyl-CoA to form malonyl-CoA; required for de novo biosynthesis of long-chain fatty acids	SNP (transition)	Substitution	NP_014413.1		A	1	G
LAN201-2 assembled to LAN211 chrXIV v.10	chrXIV.fasta	0.8	Polymorphism	706231	706231	N -> S	29	86	2	A -> G	GACGAATATGC	AAT -> AGT	106	PET494	YNR045W	Mitochondrial translational activator specific for the COX3 mRNA, acts together with Pet54p and Pet122p; located in the mitochondrial inner membrane	SNP (transition)	Substitution	NP_014443.1		A	1	G
LAN201-2 assembled to LAN211 chrX v.10	chrX.fasta	0.8	Polymorphism	567865	567865	K -> R	9	26	2	A -> G	AAATAAAAAGC	AAA -> AGA	115	RFC2	YJR068W	Subunit of heteropentameric Replication factor C (RF-C), which is a DNA binding protein and ATPase that acts as a clamp loader of the proliferating cell nuclear antigen (PCNA) processivity factor for DNA polymerases delta and epsilon	SNP (transition)	Substitution	NP_012602.1		A	1	G
LAN201-2 assembled to LAN211 chrX v.10	chrX.fasta	0.8	Polymorphism	630785	630785	F -> S	889	2666	2	A -> G	CCAAAAATGCC	TTT -> TCT	86	CPA2	YJR109C	Large subunit of carbamoyl phosphate synthetase, which catalyzes a step in the synthesis of citrulline, an arginine precursor	SNP (transition)	Substitution	NP_012643.1		A	1	G
LAN201-2 assembled to LAN211 chrXVI v.10	chrXVI.fasta	0.8	Polymorphism	202766	202766					A -> G	TGAAAAGTACG		76				SNP (transition)			0.013	A	0.987	G
LAN201-2 assembled to LAN211 chrXVI v.10	chrXVI.fasta	0.8	Polymorphism	711355	711355					A -> G	AAACAAGTTAT		84				SNP (transition)			0.012	A	0.976	G
LAN201-2 assembled to LAN211 chrII v.10	chrII.fasta	0.8	Polymorphism	660649	660649		290	870	3	C -> T	ATAGACTCCAA	GAC -> GAT	75	RIB1	YBL033C	GTP cyclohydrolase II; catalyzes the first step of the riboflavin biosynthesis pathway	SNP (transition)	None	NP_009520.1		C	1	T
LAN201-2 assembled to LAN211 chrII v.10	chrII.fasta	0.8	Polymorphism	790056	790056					C -> T	CCTAACAATAT		69				SNP (transition)				C	1	T
LAN201-2 assembled to LAN211 chrI v.10	chrI.fasta	0.8	Polymorphism	9604	9604					C -> T	GACGGCATTGT		125				SNP (transition)			0.008	C	0.984	T
LAN201-2 assembled to LAN211 chrIV v.10	chrIV.fasta	0.8	Polymorphism	538367	538367					C -> T	CTCATCTTGGG		83				SNP (transition)				C	1	T
LAN201-2 assembled to LAN211 chrIV v.10	chrIV.fasta	0.8	Polymorphism	1109789	1109789		349	1045	1	C -> T	GTTATCTAAGC	CTA -> TTA	80	ASP1	YDR321W	Cytosolic L-asparaginase, involved in asparagine catabolism	SNP (transition)	None	NP_010607.1		C	1	T
LAN201-2 assembled to LAN211 chrVII v.10	chrVII.fasta	0.8	Polymorphism	334470	334470		30	90	3	C -> T	ATTTCCTTATC	AAG -> AAA	101	PAN2	YGL094C	Essential subunit of the Pan2p-Pan3p poly(A)-ribonuclease complex, which acts to control poly(A) tail length and regulate the stoichiometry and activity of postreplication repair complexes	SNP (transition)	None	NP_011421.1		C	1	T
LAN201-2 assembled to LAN211 chrVI v.10	chrVI.fasta	0.8	Polymorphism	253537	253537					C -> T	TGTGTCTATAT		97				SNP (transition)				C	1	T
LAN201-2 assembled to LAN211 chrXII v.10	chrXII.fasta	0.8	Polymorphism	443070	443070					C -> T	TATACCTATTC		74				SNP (transition)				C	1	T
LAN201-2 assembled to LAN211 chrXI v.10	chrXI.fasta	0.8	Polymorphism	138637	138637	V -> I	690	2068	1	C -> T	AGCGACCTGTG	GTC -> ATC	87	MCD4	YKL165C	Protein involved in glycosylphosphatidylinositol (GPI) anchor synthesis; multimembrane-spanning protein that localizes to the endoplasmic reticulum; highly conserved among eukaryotes	SNP (transition)	Substitution	NP_012756.1		C	1	T
LAN201-2 assembled to LAN211 chrXI v.10	chrXI.fasta	0.8	Polymorphism	382380	382380					C -> T	CAAAACCCCGC		75				SNP (transition)			0.013	C	0.987	T
LAN201-2 assembled to LAN211 chrXVI v.10	chrXVI.fasta	0.8	Polymorphism	719943	719943	D -> N	166	496	1	C -> T	ACAATCTGTGC	GAT -> AAT	94	ASR1	YPR093C	Ubiquitin ligase that modifies and regulates RNA Pol II; involved in a putative alcohol-responsive signaling pathway; accumulates in the nucleus under alcohol stress; contains a Ring/PHD finger domain similar to the mammalian rA9 protein	SNP (transition)	Substitution	NP_015418.2		C	1	T
LAN201-2 assembled to LAN211 chrXV v.10	chrXV.fasta	0.8	Polymorphism	753577	753577		501	1503	3	C -> T	TCTGGCTTTGG	AAG -> AAA	100	STE13	YOR219C	Dipeptidyl aminopeptidase, Golgi integral membrane protein that cleaves on the carboxyl side of repeating -X-Ala- sequences, required for maturation of alpha factor, transcription is induced by a-factor	SNP (transition)	None	NP_014862.1	0.01	C	0.98	T
LAN201-2 assembled to LAN211 chrIII v.10	chrIII.fasta	0.8	Polymorphism	172659	172659					G -> A	TAGAAGATTTG		96				SNP (transition)				G	1	A
LAN201-2 assembled to LAN211 chrII v.10	chrII.fasta	0.8	Polymorphism	362481	362481	S -> F	585	1754	2	G -> A	AATTAGAAATG	TCT -> TTT	81	AIM3	YBR108W	Protein interacting with Rvs167p; null mutant is viable and displays elevated frequency of mitochondrial genome loss	SNP (transition)	Substitution	NP_009666.3		G	1	A
LAN201-2 assembled to LAN211 chrII v.10	chrII.fasta	0.8	Polymorphism	459320	459320	A -> T	18	52	1	G -> A	ATCCGGCGGTA	GCG -> ACG	70	AKL1	YBR059C	Ser-Thr protein kinase, member (with Ark1p and Prk1p) of the Ark kinase family; involved in endocytosis and actin cytoskeleton organization	SNP (transition)	Substitution	NP_009615.1		G	1	A
LAN201-2 assembled to LAN211 chrII v.10	chrII.fasta	0.8	Polymorphism	524267	524267	G -> S	272	814	1	G -> A	CGAAAGGTGTT	GGT -> AGT	90	YPK3	YBR028C	An AGC kinase phosphorylated by cAMP-dependent protein kinase (PKA) in a TORC1-dependent manner	SNP (transition)	Substitution	NP_009584.1	0.011	G	0.989	A
LAN201-2 assembled to LAN211 chrI v.10	chrI.fasta	0.8	Polymorphism	67993	67993					G -> A	GATGAGGGCAA		93				SNP (transition)				G	1	A
LAN201-2 assembled to LAN211 chrI v.10	chrI.fasta	0.8	Polymorphism	194892	194892	A -> T	752	2254	1	G -> A	AAGAAGCTCCT	GCT -> ACT	95	SWH1	YAR042W	Protein similar to mammalian oxysterol-binding protein; contains ankyrin repeats; localizes to the Golgi and the nucleus-vacuole junction	SNP (transition)	Substitution	NP_009421.3		G	1	A
LAN201-2 assembled to LAN211 chrIV v.10	chrIV.fasta	0.8	Polymorphism	59803	59803	T -> I	202	605	2	G -> A	GGGAAGTGGTA	ACT -> ATT	74	HBT1	YDL223C	Substrate of the Hub1p ubiquitin-like protein that localizes to the shmoo tip (mating projection); mutants are defective for mating projection formation, thereby implicating Hbt1p in polarized cell morphogenesis	SNP (transition)	Substitution	NP_010058.1		G	1	A
LAN201-2 assembled to LAN211 chrIV v.10	chrIV.fasta	0.8	Polymorphism	502033	502033		420	1258	1	G -> A	CCTTCGAGATA		109	RAD28	YDR030C	Protein involved in DNA repair, related to the human CSA protein that is involved in transcription-coupled repair nucleotide excision repair	SNP (transition)	Truncation	NP_010313.1	0.009	G	0.991	A
LAN201-2 assembled to LAN211 chrIV v.10	chrIV.fasta	0.8	Polymorphism	724880	724880	A -> V	901	2702	2	G -> A	TTATGGCGTCA	GCC -> GTC	74	YCF1	YDR135C	Vacuolar glutathione S-conjugate transporter of theATP-binding cassette family, has a role in detoxifyingmetals such as cadmium, mercury, and arsenite; alsotransports unconjugated bilirubin; similar to human cysticfibrosis protein CFTR	SNP (transition)	Substitution	NP_010419.1	0.014	G	0.986	A
LAN201-2 assembled to LAN211 chrIV v.10	chrIV.fasta	0.8	Polymorphism	765179	765179	P -> S	3	7	1	G -> A	ATTCGGCATCA	CCG -> TCG	87	CTH1	YDR151C	Member of the CCCH zinc finger family; has similarity to mammalian Tis11 protein, which activates transcription and also has a role in mRNA degradation; may function with Tis11p in iron homeostasis	SNP (transition)	Substitution	NP_010435.1		G	1	A
LAN201-2 assembled to LAN211 chrIV v.10	chrIV.fasta	0.8	Polymorphism	1384717	1384717	R -> K	288	864	3	G -> A	GCACAGGAAAG	AGG -> AAG	74	TFB3	YDR460W	Subunit of TFIIH and nucleotide excision repair factor 3 complexes, involved in transcription initiation, required for nucleotide excision repair; ring finger protein similar to mammalian CAK and TFIIH subunit	SNP (transition)	Substitution	NP_010748.1		G	1	A
LAN201-2 assembled to LAN211 chrVI v.10	chrVI.fasta	0.8	Polymorphism	239545	239545	T -> I	112	335	2	G -> A	CAAAAGTATTT	ACT -> ATT	103	IRC6	YFR043C	hypothetical protein; null mutant displays increased levels of spontaneous Rad52p foci	SNP (transition)	Substitution	NP_116701.1		G	1	A
LAN201-2 assembled to LAN211 chrV v.10	chrV.fasta	0.8	Polymorphism	28329	28329	G -> S	225	673	1	G -> A	AATGGGGTATT	GGT -> AGT	90	SIT1	YEL065W	Ferrioxamine B transporter, member of the ARN family of transporters that specifically recognize siderophore-iron chelates; transcription is induced during iron deprivation and diauxic shift; potentially phosphorylated by Cdc28p	SNP (transition)	Substitution	NP_010849.1		G	1	A
LAN201-2 assembled to LAN211 chrV v.10	chrV.fasta	0.8	Polymorphism	33024	33024	P -> L	148	443	2	G -> A	TAACAGGGATG	CCT -> CTT	73	CAN1	YEL063C	Plasma membrane arginine permease, requires phosphatidyl ethanolamine (PE) for localization, exclusively associated with lipid rafts; mutation confers canavanine resistance	SNP (transition)	Substitution	NP_010851.1		G	1	A
LAN201-2 assembled to LAN211 chrXII v.10	chrXII.fasta	0.8	Polymorphism	30938	30938	S -> N	277	830	2	G -> A	AAAGAGTCAAT	AGT -> AAT	106	YCT1	YLL055W	High-affinity cysteine-specific transporter with similarity to the Dal5p family of transporters; green fluorescent protein (GFP)-fusion protein localizes to the endoplasmic reticulum; YCT1 is not an essential gene	SNP (transition)	Substitution	NP_013045.1		G	1	A
LAN201-2 assembled to LAN211 chrXIV v.10	chrXIV.fasta	0.8	Polymorphism	144999	144999		60	178	1	G -> A	AATTAGCGTCT	CTA -> TTA	91	IST1	YNL265C	Protein with a positive role in the multivesicular body sorting pathway; functions and forms a complex with Did2p; recruitment to endosomes is mediated by the Vps2p-Vps24p subcomplex of ESCRT-III; also interacts with Vps4p	SNP (transition)	None	NP_014134.1		G	1	A
LAN201-2 assembled to LAN211 chrXIV v.10	chrXIV.fasta	0.8	Polymorphism	511324	511324		260	780	3	G -> A	ATGGAGTTTTT	GAG -> GAA	87	NOP2	YNL061W	Probable RNA m(5)C methyltransferase, essential forprocessing and maturation of 27S pre-rRNA and largeribosomal subunit biogenesis; localized to the nucleolus;constituent of 66S pre-ribosomal particles	SNP (transition)	None	NP_014338.1		G	1	A
LAN201-2 assembled to LAN211 chrXIV v.10	chrXIV.fasta	0.8	Polymorphism	666212	666212		289	867	3	G -> A	AAATGGGGCAC		76	ARE2	YNR019W	Acyl-CoA:sterol acyltransferase, isozyme of Are1p; endoplasmic reticulum enzyme that contributes the major sterol esterification activity in the presence of oxygen	SNP (transition)	Truncation	NP_014416.1		G	1	A
LAN201-2 assembled to LAN211 chrX v.10	chrX.fasta	0.8	Polymorphism	698235	698235		186	558	3	G -> A	ACATGGCCGCT		103		YJR142W	hypothetical protein; GST fusion protein is a Dbf2-Mob1 phosphoylation target in a proteome chip analysis; synthetic lethal with PH085 deletion; plays a role in restricting Ty1 transposition	SNP (transition)	Truncation	NP_012676.1	0.019	G	0.981	A
LAN201-2 assembled to LAN211 chrXVI v.10	chrXVI.fasta	0.8	Polymorphism	232516	232516		431	1292	2	G -> A	GAAATGATTTT	TGA -> TAA	101		YPL168W	hypothetical protein; green fluorescent protein (GFP)-fusion protein localizes to the mitochondrion; expression may be cell cycle-regulated	SNP (transition)	None	NP_015157.1		G	1	A
LAN201-2 assembled to LAN211 chrIII v.10	chrIII.fasta	0.8	Polymorphism	191456	191456	Y -> H	260	778	1	T -> C	ACTTGTATTTC	TAT -> CAT	85	FEN1	YCR034W	Fatty acid elongase, involved in sphingolipid biosynthesis; acts on fatty acids of up to 24 carbons in length; mutations have regulatory effects on 1,3-beta-glucan synthase, vacuolar ATPase, and the secretory pathway	SNP (transition)	Substitution	NP_009963.1		T	1	C
LAN201-2 assembled to LAN211 chrII v.10	chrII.fasta	0.8	Polymorphism	258674	258674					T -> C	AAGACTTTCTT		93				SNP (transition)				T	1	C
LAN201-2 assembled to LAN211 chrI v.10	chrI.fasta	0.8	Polymorphism	82266	82266					T -> C	ATGTGTTGACC		66				SNP (transition)				T	1	C
LAN201-2 assembled to LAN211 chrIV v.10	chrIV.fasta	0.8	Polymorphism	1042460	1042460	I -> T	897	2690	2	T -> C	AGCTATTCACG	ATT -> ACT	84	HRQ1	YDR291W	Putative RecQ helicase; belongs to the widely conserved RecQ family of proteins which are involved in maintaining genomic integrity; similar to the human RecQ4p implicated in Rothmund-Thomson syndrome(RTS)	SNP (transition)	Substitution	NP_010577.1		T	1	C
LAN201-2 assembled to LAN211 chrVIII v.10	chrVIII.fasta	0.8	Polymorphism	48529	48529					T -> C	TACGGTATTTC		73				SNP (transition)			0.014	T	0.986	C
LAN201-2 assembled to LAN211 chrVII v.10	chrVII.fasta	0.8	Polymorphism	50285	50285	Y -> H	239	716	2	T -> C	ATAAGTATTTG	TAT -> CAT	112	CSE1	YGL238W	Nuclear envelope protein that mediates the nuclear export of importin alpha (Srp1p), homolog of metazoan CAS protein, required for accurate chromosome segregation	SNP (transition)	Substitution	NP_011276.1		T	1	C
LAN201-2 assembled to LAN211 chrVII v.10	chrVII.fasta	0.8	Polymorphism	918890	918890					T -> C	AGCACTCATTT		78				SNP (transition)				T	1	C
LAN201-2 assembled to LAN211 chrXIII v.10	chrXIII.fasta	0.8	Polymorphism	127086	127086	D -> G	771	2312	2	T -> C	AAATGTCACCT	GAC -> GGC	95	TCB3	YML072C	Lipid-binding protein, localized to the bud via specific mRNA transport; non-tagged protein detected in a phosphorylated state in mitochondria; GFP-fusion protein localizes to the cell periphery; C-termini of Tcb1p, Tcb2p and Tcb3p interact	SNP (transition)	Substitution	NP_013639.1		T	1	C
LAN201-2 assembled to LAN211 chrXIII v.10	chrXIII.fasta	0.8	Polymorphism	748861	748861	Q -> R	460	1379	2	T -> C	TCTTTTGTGAG	CAA -> CGA	80	RNT1	YMR239C	RNAase III; involved in rDNA transcription and rRNAprocessing; also cleaves a stem-loop structure at the 3'end of U2 snRNA to ensure formation of the correct U2 3'end; involved in polyadenylation-independent transcriptiontermination	SNP (transition)	Substitution	NP_013966.1		T	1	C
LAN201-2 assembled to LAN211 chrXII v.10	chrXII.fasta	0.8	Polymorphism	107770	107770		71	213	3	T -> C	TCTGCTTGATT	CAA -> CAG	70	KNS1	YLL019C	Nonessential putative protein kinase of unknown cellular role; member of the LAMMER family of protein kinases, which are serine/threonine kinases also capable of phosphorylating tyrosine residues	SNP (transition)	None	NP_013081.1		T	1	C
LAN201-2 assembled to LAN211 chrXII v.10	chrXII.fasta	0.8	Polymorphism	972158	972158	T -> A	390	1168	1	T -> C	ATAAGTTCCAT	ACT -> GCT	86	ATG17	YLR423C	Scaffold protein responsible for phagophore assembly site organization; regulatory subunit of an autophagy-specific complex that includes Atg1p and Atg13p; stimulates Atg1p kinase activity	SNP (transition)	Substitution	NP_013527.1	0.012	T	0.988	C
LAN201-2 assembled to LAN211 chrXII v.10	chrXII.fasta	0.8	Polymorphism	1057426	1057426					T -> C	ACCTTTGTTTT		107				SNP (transition)				T	1	C
LAN201-2 assembled to LAN211 chrXI v.10	chrXI.fasta	0.8	Polymorphism	125458	125458	S -> P	977	2929	1	T -> C	GTATTTCTACA	TCT -> CCT	94	SNU114	YKL173W	GTPase component of U5 snRNP involved in mRNA splicing via spliceosome; binds directly to U5 snRNA; proposed to be involved in conformational changes of the spliceosome; similarity to ribosomal translocation factor EF-2	SNP (transition)	Substitution	NP_012748.1		T	1	C
LAN201-2 assembled to LAN211 chrXIV v.10	chrXIV.fasta	0.8	Polymorphism	282372	282372					T -> C	CGACCTTCTTT		89				SNP (transition)				T	1	C
LAN201-2 assembled to LAN211 chrXIV v.10	chrXIV.fasta	0.8	Polymorphism	698753	698753	Q -> R	229	686	2	T -> C	ATAACTGAATA	CAG -> CGG	97	ZRG17	YNR039C	Endoplasmic reticulum hypothetical protein, transcription is induced under conditions of zinc deficiency; mutant phenotype suggests a role in uptake of zinc	SNP (transition)	Substitution	NP_014437.1		T	1	C
LAN201-2 assembled to LAN211 chrXVI v.10	chrXVI.fasta	0.8	Polymorphism	721483	721483	I -> M	1084	3250	1	T -> C	TTTGCTATACT	ATA -> ATG	107	SYT1	YPR095C	Guanine nucleotide exchange factor (GEF) for Arf proteins; promotes activation of Arl1p, which recruits Imh1p to the Golgi; involved in vesicular transport; member of the Sec7-domain family; contains a PH domain	SNP (transition)	Substitution	NP_015420.1		T	1	C
LAN201-2 assembled to LAN211 chrXVI v.10	chrXVI.fasta	0.8	Polymorphism	801381	801381	S -> P	712	2134	1	T -> C	GGAGATCACCA	TCA -> CCA	65	CTF4	YPR135W	Chromatin-associated protein, required for sister chromatid cohesion; interacts with DNA polymerase alpha (Pol1p) and may link DNA synthesis to sister chromatid cohesion	SNP (transition)	Substitution	NP_015461.1		T	1	C
LAN201-2 assembled to LAN211 chrXVI v.10	chrXVI.fasta	0.8	Polymorphism	897506	897506	N -> D	729	2185	1	T -> C	AGGATTCAATT	AAT -> GAT	86	SEC23	YPR181C	GTPase-activating protein, stimulates the GTPase activity of Sar1p; component of the Sec23p-Sec24p heterodimer of the COPII vesicle coat, involved in ER to Golgi transport	SNP (transition)	Substitution	NP_015507.1		T	1	C
LAN201-2 assembled to LAN211 chrXV v.10	chrXV.fasta	0.8	Polymorphism	879424	879424	V -> A	306	918	3	T -> C	GATAGTTAAGC	GTT -> GCT	96	BUD7	YOR299W	Member of the ChAPs family of proteins (Chs5p-Arf1p-binding proteins: Bch1p, Bch2p, Bud7p, Chs6p), that forms the exomer complex with Chs5p to mediate export of specific cargo proteins, including Chs3p, from the Golgi to the plasma membrane	SNP (transition)	Substitution	NP_014943.1		T	1	C
LAN201-3 assembled to LAN211 chrI v.10	chrI.fasta	0.8	Polymorphism	70787	70787					C -> T	TGTGTCAATGC		35				SNP (transition)				C	1	T
LAN201-3 assembled to LAN211 chrII v.10	chrII.fasta	0.8	Polymorphism	541664	541664		187	561	3	T -> C	AAGTTTGCTAT	TTT -> TTC	41	GAL10	YBR019C	UDP-glucose-4-epimerase, catalyzes the interconversion of UDP-galactose and UDP-D-glucose in galactose metabolism; also catalyzes the conversion of alpha-D-glucose or alpha-D-galactose to their beta-anomers	SNP (transition)	None	NP_009575.1	0.024	T	0.976	C
LAN201-3 assembled to LAN211 chrII v.10	chrII.fasta	0.8	Polymorphism	129212	129212	R -> K	195	584	2	C -> T	AAATTCTATCG	AGA -> AAA	42	PBP2	YBR233W	RNA binding protein with similarity to mammalian heterogeneous nuclear RNP K protein, involved in the regulation of telomere position effect and telomere length	SNP (transition)	Substitution	NP_009792.1		C	1	T
LAN201-3 assembled to LAN211 chrII v.10	chrII.fasta	0.8	Polymorphism	370412	370412		312	936	3	C -> T	TGGTTCTCTGC	GAG -> GAA	41	SIF2	YBR103W	WD40 repeat-containing subunit of the Set3C histonedeacetylase complex, which represses early/middlesporulation genes; antagonizes telomeric silencing; bindsspecifically to the Sir4p N-terminus	SNP (transition)	None	NP_009661.1		C	1	T
LAN201-3 assembled to LAN211 chrII v.10	chrII.fasta	0.8	Polymorphism	371800	371800	P -> L	23	68	2	C -> T	CTCTCCTGCTA	CCT -> CTT	44	EXO84	YBR102C	Essential protein with dual roles in spliceosome assembly and exocytosis; the exocyst complex (Sec3p, Sec5p, Sec6p, Sec8p, Sec10p, Sec15p, Exo70p, and Exo84p) mediates polarized targeting of secretory vesicles to active sites of exocytosis	SNP (transition)	Substitution	NP_009660.1	0.023	C	0.977	T
LAN201-3 assembled to LAN211 chrII v.10	chrII.fasta	0.8	Polymorphism	514995	514995	E -> K	840	2518	1	C -> T	AGGTTCTAGGG	GAA -> AAA	49	EDS1	YBR033W	Putative zinc cluster protein; YBR033W is not an essential gene	SNP (transition)	Substitution	NP_009589.1		C	1	T
LAN201-3 assembled to LAN211 chrIII v.10	chrIII.fasta	0.8	Polymorphism	263564	263564		28	84	3	G -> A	AATGAGAATTT	GAG -> GAA	42	CSM1	YCR086W	Nucleolar protein that forms a complex with Lrs4p and then Mam1p at kinetochores during meiosis I to mediate accurate homolog segregation; required for condensin recruitment to the replication fork barrier site and rDNA repeat segregation	SNP (transition)	None	NP_010009.1		G	1	A
LAN201-3 assembled to LAN211 chrIII v.10	chrIII.fasta	0.8	Polymorphism	282699	282699	E -> K	832	2494	1	G -> A	AAACAGAACCT	GAA -> AAA	43	CDC39	YCR093W	Component of the CCR4-NOT complex, which has multiple roles in regulating mRNA levels including regulation of transcription and destabilizing mRNAs by deadenylation; basal transcription factor	SNP (transition)	Substitution	NP_010017.2		G	1	A
LAN201-3 assembled to LAN211 chrIII v.10	chrIII.fasta	0.8	Polymorphism	214013	214013					T -> C	TATAGTATATA		36				SNP (transition)				T	1	C
LAN201-3 assembled to LAN211 chrIII v.10	chrIII.fasta	0.8	Polymorphism	102535	102535		303	909	3	A -> G	TAACGATCATT	GAT -> GAC	54	GBP2	YCL011C	Poly(A+) RNA-binding protein, involved in the export of mRNAs from the nucleus to the cytoplasm; similar to Hrb1p and Npl3p; also binds single-stranded telomeric repeat sequence in vitro	SNP (transition)	None	NP_009916.1	0.019	A	0.981	G
LAN201-3 assembled to LAN211 chrIII v.10	chrIII.fasta	0.8	Polymorphism	139091	139091					A -> G	AATTGAATTGA		34				SNP (transition)			0.029	A	0.971	G
LAN201-3 assembled to LAN211 chrIII v.10	chrIII.fasta	0.8	Polymorphism	260507	260507	A -> T	679	2035	1	C -> T	CACAGCCACAG	GCT -> ACT	42	TUP1	YCR084C	General repressor of transcription, forms complex with Cyc8p, involved in the establishment of repressive chromatin structure through interactions with histones H3 and H4, appears to enhance expression of some genes	SNP (transition)	Substitution	NP_010007.1		C	1	T
LAN201-3 assembled to LAN211 chrIV v.10	chrIV.fasta	0.8	Polymorphism	357141	357141					T -> C	GTTTGTTTGTT		34				SNP (transition)				T	1	C
LAN201-3 assembled to LAN211 chrIV v.10	chrIV.fasta	0.8	Polymorphism	634727	634727	V -> A	1143	3428	2	T -> C	AGCTGTTTTGT	GTT -> GCT	69	DNF2	YDR093W	Aminophospholipid translocase (flippase) that localizes primarily to the plasma membrane; contributes to endocytosis, protein transport and cell polarity; type 4 P-type ATPase	SNP (transition)	Substitution	NP_010378.1		T	1	C
LAN201-3 assembled to LAN211 chrIV v.10	chrIV.fasta	0.8	Polymorphism	1196815	1196815	T -> A	643	1927	1	T -> C	ACATGTTATAT	ACA -> GCA	49	TFC6	YDR362C	One of six subunits of RNA polymerase III transcription initiation factor complex (TFIIIC); part of TFIIIC TauB domain that binds BoxB promoter sites of tRNA and other genes; cooperates with Tfc3p in DNA binding; human homolog is TFIIIC-110	SNP (transition)	Substitution	NP_010649.1		T	1	C
LAN201-3 assembled to LAN211 chrIV v.10	chrIV.fasta	0.8	Polymorphism	1108918	1108918		58	174	3	C -> T	AAAATCTTGGG	ATC -> ATT	38	ASP1	YDR321W	Cytosolic L-asparaginase, involved in asparagine catabolism	SNP (transition)	None	NP_010607.1	0.026	C	0.974	T
LAN201-3 assembled to LAN211 chrIV v.10	chrIV.fasta	0.8	Polymorphism	1261240	1261240		432	1296	3	C -> T	CTAGTCTTTGA	GTC -> GTT	44	SHE9	YDR393W	Mitochondrial inner membrane protein required for normal mitochondrial morphology, may be involved in fission of the inner membrane; forms a homo-oligomeric complex	SNP (transition)	None	NP_010681.1		C	1	T
LAN201-3 assembled to LAN211 chrIV v.10	chrIV.fasta	0.8	Polymorphism	1447171	1447171					C -> T	CAATTCTATTT		42				SNP (transition)			0.024	C	0.976	T
LAN201-3 assembled to LAN211 chrIV v.10	chrIV.fasta	0.8	Polymorphism	1454646	1454646					C -> T	TCCTTCTTATA		37				SNP (transition)				C	1	T
LAN201-3 assembled to LAN211 chrIX v.10	chrIX.fasta	0.8	Polymorphism	93405	93405					A -> G	CCAATAGTGTA		46				SNP (transition)				A	1	G
LAN201-3 assembled to LAN211 chrIX v.10	chrIX.fasta	0.8	Polymorphism	88498	88498	R -> K	74	221	2	C -> T	AAAATCTGTAA	AGA -> AAA	52	REV7	YIL139C	Accessory subunit of DNA polymerase zeta, involved in translesion synthesis during post-replication repair; required for mutagenesis induced by DNA damage; involved in double-strand break repair	SNP (transition)	Substitution	NP_012127.1		C	1	T
LAN201-3 assembled to LAN211 chrV v.10	chrV.fasta	0.8	Polymorphism	32840	32840		209	627	3	C -> T	ATTACCCAAAA		41	CAN1	YEL063C	Plasma membrane arginine permease, requires phosphatidyl ethanolamine (PE) for localization, exclusively associated with lipid rafts; mutation confers canavanine resistance	SNP (transition)	Truncation	NP_010851.1	0.049	C	0.951	T
LAN201-3 assembled to LAN211 chrVI v.10	chrVI.fasta	0.8	Polymorphism	261607	261607					G -> A	TGGAAGAATTT		35				SNP (transition)			0.029	G	0.971	A
LAN201-3 assembled to LAN211 chrVI v.10	chrVI.fasta	0.8	Polymorphism	67829	67829	Y -> H	785	2353	1	T -> C	ACGTTTATCTA	TAT -> CAT	41		YFL034W	Putative integral membrane protein that interacts with Rpp0p, which is a component of the ribosomal stalk	SNP (transition)	Substitution	NP_116583.2		T	1	C
LAN201-3 assembled to LAN211 chrVII v.10	chrVII.fasta	0.8	Polymorphism	128026	128026	E -> K	1083	3247	1	G -> A	TAATGGAGACC	GAG -> AAG	45	MDS3	YGL197W	Putative component of the TOR regulatory pathway; negative regulator of early meiotic gene expression; required, with Pmd1p, for growth under alkaline conditions; has an N-terminal kelch-like domain	SNP (transition)	Substitution	NP_011318.2		G	1	A
LAN201-3 assembled to LAN211 chrVII v.10	chrVII.fasta	0.8	Polymorphism	708175	708175		414	1242	3	G -> A	TGGTAGACCCA	TAG -> TAA	28		YGR109W-B	Retrotransposon TYA Gag and TYB Pol genes; transcribed/translated as one unit; polyprotein is processed to make a nucleocapsid-like protein (Gag), reverse transcriptase (RT), protease (PR), and integrase (IN); similar to retroviral genes	SNP (transition)	None	NP_011624.1		G	1	A
LAN201-3 assembled to LAN211 chrVII v.10	chrVII.fasta	0.8	Polymorphism	973984	973984		623	1869	3	G -> A	TTATGGCCGTG	GGC -> GGT	42	PFK1	YGR240C	Alpha subunit of heterooctameric phosphofructokinase involved in glycolysis, indispensable for anaerobic growth, activated by fructose-2,6-bisphosphate and AMP, mutation inhibits glucose induction of cell cycle-related genes	SNP (transition)	None	NP_011756.1	0.024	G	0.976	A
LAN201-3 assembled to LAN211 chrVII v.10	chrVII.fasta	0.8	Polymorphism	802208	802208					A -> G	ATAAAAGCAAA		56				SNP (transition)			0.018	A	0.982	G
LAN201-3 assembled to LAN211 chrVII v.10	chrVII.fasta	0.8	Polymorphism	997977	997977	K -> R	48	143	2	A -> G	TAACAAACAGT	AAA -> AGA	48		YGR251W	Essential protein required for maturation of 18S rRNA; green fluorescent protein (GFP)-fusion protein localizes to both the nucleus and the nucleolus	SNP (transition)	Substitution	NP_011767.1	0.042	A	0.958	G
LAN201-3 assembled to LAN211 chrVIII v.10	chrVIII.fasta	0.8	Polymorphism	28849	28849		1303	3909	3	G -> A	TCATGGCCAAG	GGC -> GGT	30	VMR1	YHL035C	Vacuolar membrane protein involved in multiple drugresistance and metal sensitivity; ATP-binding cassette(ABC) family member involved in drug transport; potentialCdc28p substrate; induced under respiratory conditions	SNP (transition)	None	NP_011828.1		G	1	A
LAN201-3 assembled to LAN211 chrVIII v.10	chrVIII.fasta	0.8	Polymorphism	176377	176377	E -> K	277	829	1	G -> A	ATACGGAGCTC	GAG -> AAG	32		YHR033W	hypothetical protein; epitope-tagged protein localizes to the cytoplasm	SNP (transition)	Substitution	NP_011898.1		G	1	A
LAN201-3 assembled to LAN211 chrVIII v.10	chrVIII.fasta	0.8	Polymorphism	370944	370944	S -> F	219	656	2	G -> A	GCAAAGAGGAG	TCT -> TTT	35	NSG1	YHR133C	Protein involved in regulation of sterol biosynthesis; specifically stabilizes Hmg2p, one of two HMG-CoA isoenzymes that catalyze the rate-limiting step in sterol biosynthesis; homolog of mammalian INSIG proteins	SNP (transition)	Substitution	NP_012001.1		G	1	A
LAN201-3 assembled to LAN211 chrVIII v.10	chrVIII.fasta	0.8	Polymorphism	502757	502757	M -> I	122	366	3	G -> A	ATGATGGATTA	ATG -> ATA	35		YHR202W	hypothetical protein; green fluorescent protein (GFP)-fusion protein localizes to the vacuole, while HA-tagged protein is found in the soluble fraction, suggesting cytoplasmic localization	SNP (transition)	Substitution	NP_012072.1	0.057	G	0.943	A
LAN201-3 assembled to LAN211 chrVIII v.10	chrVIII.fasta	0.8	Polymorphism	159847	159847		137	409	1	T -> C	GTATGTTGGAC	TTG -> CTG	35	THR1	YHR025W	Homoserine kinase, conserved protein required for threonine biosynthesis; expression is regulated by the GCN4-mediated general amino acid control pathway	SNP (transition)	None	NP_011890.1	0.029	T	0.971	C
LAN201-3 assembled to LAN211 chrVIII v.10	chrVIII.fasta	0.8	Polymorphism	330110	330110					T -> C	ATTTTTAGAAG		62				SNP (transition)				T	1	C
LAN201-3 assembled to LAN211 chrX v.10	chrX.fasta	0.8	Polymorphism	87518	87518					G -> A	TTACAGAAATT		37				SNP (transition)				G	1	A
LAN201-3 assembled to LAN211 chrX v.10	chrX.fasta	0.8	Polymorphism	260979	260979	G -> D	1168	3503	2	G -> A	CAACGGTGAAA	GGT -> GAT	48	SRS2	YJL092W	DNA helicase and DNA-dependent ATPase involved in DNA repair, needed for proper timing of commitment to meiotic recombination and transition from Meiosis I to II; blocks trinucleotide repeat expansion; affects genome stability	SNP (transition)	Substitution	NP_012443.1		G	1	A
LAN201-3 assembled to LAN211 chrX v.10	chrX.fasta	0.8	Polymorphism	559054	559054	E -> G	100	299	2	T -> C	AAGCCTCATTT	GAG -> GGG	37	ARP3	YJR065C	Essential component of the Arp2/3 complex, which isa highly conserved actin nucleation center required forthe motility and integrity of actin patches; involved inendocytosis and membrane growth and polarity	SNP (transition)	Substitution	NP_012599.1		T	1	C
LAN201-3 assembled to LAN211 chrX v.10	chrX.fasta	0.8	Polymorphism	322295	322295	T -> I	710	2129	2	C -> T	TACTACTAAAA	ACT -> ATT	36	NUP82	YJL061W	Nucleoporin, subunit of the nuclear pore complex (NPC); forms a subcomplex with Gle2p, Nup159p, Nsp1p, and Nup116p and is required for proper localization of Nup116p in the NPC	SNP (transition)	Substitution	NP_012474.1		C	1	T
LAN201-3 assembled to LAN211 chrX v.10	chrX.fasta	0.8	Polymorphism	323399	323399					C -> T	TAGAACTGTGG		40				SNP (transition)				C	1	T
LAN201-3 assembled to LAN211 chrX v.10	chrX.fasta	0.8	Polymorphism	656856	656856		785	2354	2	C -> T	TCAGCCAATCC		46	VPS70	YJR126C	hypothetical protein involved in vacuolar protein sorting	SNP (transition)	Truncation	NP_012660.1		C	1	T
LAN201-3 assembled to LAN211 chrXII v.10	chrXII.fasta	0.8	Polymorphism	127714	127714	E -> G	36	107	2	A -> G	TTTTGAAAGGG	GAA -> GGA	39	SOF1	YLL011W	Essential protein required for biogenesis of 40S (small) ribosomal subunit; has similarity to the beta subunit of trimeric G-proteins and the splicing factor Prp4p	SNP (transition)	Substitution	NP_013090.1	0.026	A	0.974	G
LAN201-3 assembled to LAN211 chrXII v.10	chrXII.fasta	0.8	Polymorphism	19071	19071		372	1116	3	C -> T	AATTCCTGCGT	TCC -> TCT	37	MMP1	YLL061W	High-affinity S-methylmethionine permease, requiredfor utilization of S-methylmethionine as a sulfur source;has similarity to S-adenosylmethionine permease Sam3p	SNP (transition)	None	NP_013039.1	0.027	C	0.973	T
LAN201-3 assembled to LAN211 chrXII v.10	chrXII.fasta	0.8	Polymorphism	53453	53453	G -> E	160	479	2	C -> T	CCGTTCCATCC	GGA -> GAA	41	SDH2	YLL041C	Iron-sulfur protein subunit of succinate dehydrogenase (Sdh1p, Sdh2p, Sdh3p, Sdh4p), which couples the oxidation of succinate to the transfer of electrons to ubiquinone as part of the TCA cycle and the mitochondrial respiratory chain	SNP (transition)	Substitution	NP_013059.1		C	1	T
LAN201-3 assembled to LAN211 chrXII v.10	chrXII.fasta	0.8	Polymorphism	276508	276508	A -> T	746	2236	1	C -> T	TAGAGCTATTA	GCT -> ACT	42	RGR1	YLR071C	Subunit of the RNA polymerase II mediator complex; associates with core polymerase subunits to form the RNA polymerase II holoenzyme; required for glucose repression, HO repression, RME1 repression and sporulation	SNP (transition)	Substitution	NP_013172.1		C	1	T
LAN201-3 assembled to LAN211 chrXII v.10	chrXII.fasta	0.8	Polymorphism	350994	350994	E -> K	4293	12877	1	C -> T	GACTTCTTCGT	GAA -> AAA	50	MDN1	YLR106C	Huge dynein-related AAA-type ATPase (midasin), forms extended pre-60S particle with the Rix1 complex (Rix1p-Ipi1p-Ipi3p); acts in removal of ribosomal biogenesis factors at successive steps of pre-60S assembly and export from nucleus	SNP (transition)	Substitution	NP_013207.1	0.02	C	0.98	T
LAN201-3 assembled to LAN211 chrXV v.10	chrXV.fasta	0.8	Polymorphism	1020500	1020500	A -> V	929	2786	2	G -> A	TAGGAGCGGCA	GCT -> GTT	37	PIP2	YOR363C	Autoregulatory oleate-specific transcriptional activator of peroxisome proliferation, contains Zn(2)-Cys(6) cluster domain, forms heterodimer with Oaf1p, binds oleate response elements (OREs), activates beta-oxidation genes	SNP (transition)	Substitution	NP_015008.1		G	1	A
LAN201-3 assembled to LAN211 chrXV v.10	chrXV.fasta	0.8	Polymorphism	141499	141499					A -> G	TTCTGACACAT		44				SNP (transition)				A	1	G
LAN201-3 assembled to LAN211 chrXV v.10	chrXV.fasta	0.8	Polymorphism	899667	899667	F -> S	112	335	2	A -> G	AAATAAACAAT	TTT -> TCT	49	DGK1	YOR311C	Diacylglycerol kinase, localized to the endoplasmicreticulum (ER); overproduction induces enlargement ofER-like membrane structures and suppresses atemperature-sensitive sly1 mutation; contains a CTPtransferase domain	SNP (transition)	Substitution	NP_014956.1	0.041	A	0.959	G
LAN201-3 assembled to LAN211 chrXVI v.10	chrXVI.fasta	0.8	Polymorphism	336894	336894		86	258	3	G -> A	GGGAAGAATTC	TTC -> TTT	46		YPL113C	Glyoxylate reductase; acts on glyoxylate and hydroxypyruvate substrates; YPL113C is not an essential gene	SNP (transition)	None	NP_015212.1	0.022	G	0.978	A
LAN201-3 assembled to LAN211 chrXVI v.10	chrXVI.fasta	0.8	Polymorphism	491775	491775					G -> A	GGGAAGCATTC		48				SNP (transition)				G	1	A
LAN201-3 assembled to LAN211 chrXVI v.10	chrXVI.fasta	0.8	Polymorphism	916541	916541		1284	3852	3	G -> A	TTACAGGAACT	CAG -> CAA	35	SKI3	YPR189W	Ski complex component and TPR protein, mediates 3'-5' RNA degradation by the cytoplasmic exosome; null mutants have superkiller phenotype of increased viral dsRNAs and are synthetic lethal with mutations in 5'-3' mRNA decay	SNP (transition)	None	NP_015515.1		G	1	A
LAN201-3 assembled to LAN211 chrXVI v.10	chrXVI.fasta	0.8	Polymorphism	453832	453832					A -> G	TTCGTAGTCGC		38				SNP (transition)				A	1	G
LAN201-3 assembled to LAN211 chrXVI v.10	chrXVI.fasta	0.8	Polymorphism	841521	841521	Y -> C	81	242	2	A -> G	ATCTTATGTCA	TAT -> TGT	30		YPR157W	hypothetical protein; induced by treatment with 8-methoxypsoralen and UVA irradiation	SNP (transition)	Substitution	NP_015483.1		A	1	G
LAN201-4 assembled to LAN211 chrII v.10	chrII.fasta	0.8	Polymorphism	87863	87863	L -> F	296	886	1	G -> A	ATTGAGATCAG	CTC -> TTC	224	MTC4	YBR255W	hypothetical protein, required for normal growth rate at 15 degrees C; green fluorescent protein (GFP)-fusion protein localizes to the cytoplasm in a punctate pattern; mtc4 is synthetically sick with cdc13-1	SNP (transition)	Substitution	NP_009814.1		G	1	A
LAN201-4 assembled to LAN211 chrII v.10	chrII.fasta	0.8	Polymorphism	116593	116593	M -> I	226	678	3	G -> A	AGAATGAACAA	ATG -> ATA	223		YBR238C	Mitochondrial membrane protein with similarity to Rmd9p; not required for respiratory growth but causes a synthetic respiratory defect in combination with rmd9 mutations; transcriptionally up-regulated by TOR; deletion increases life span	SNP (transition)	Substitution	NP_009797.1	0.004	G	0.996	A
LAN201-4 assembled to LAN211 chrII v.10	chrII.fasta	0.8	Polymorphism	213847	213847		193	579	3	G -> A	TTACAGTTGGT	CAG -> CAA	226	MBA1	YBR185C	Membrane-associated mitochondrial ribosome receptor; involved in assembly of mitochondrial respiratory complexes; may act as a receptor for proteins destined for export from the mitochondrial matrix to the inner membrane	SNP (transition)	None	NP_009744.1		G	0.996	A
LAN201-4 assembled to LAN211 chrII v.10	chrII.fasta	0.8	Polymorphism	296515	296515		350	1050	3	G -> A	ACATAGCGGAG	CGC -> CGT	219		YBR139W	Putative serine type carboxypeptidase with a role in phytochelatin synthesis; green fluorescent protein (GFP)-fusion protein localizes to the vacuole; expression induced by nitrogen limitation in a GLN3, GAT1-independent manner	SNP (transition)	None	NP_009697.1		G	1	A
LAN201-4 assembled to LAN211 chrII v.10	chrII.fasta	0.8	Polymorphism	444066	444066	V -> I	101	301	1	G -> A	ATGTTGTCATG	GTC -> ATC	208	BAP2	YBR068C	High-affinity leucine permease, functions as a branched-chain amino acid permease involved in the uptake of leucine, isoleucine and valine; contains 12 predicted transmembrane domains	SNP (transition)	Substitution	NP_009624.2	0.005	G	0.986	A
LAN201-4 assembled to LAN211 chrII v.10	chrII.fasta	0.8	Polymorphism	462352	462352		1028	3084	3	G -> A	CACAGGACTGG	AGG -> AGA	181	AKL1	YBR059C	Ser-Thr protein kinase, member (with Ark1p and Prk1p) of the Ark kinase family; involved in endocytosis and actin cytoskeleton organization	SNP (transition)	None	NP_009615.1		G	1	A
LAN201-4 assembled to LAN211 chrII v.10	chrII.fasta	0.8	Polymorphism	463631	463631	E -> K	65	193	1	G -> A	TCACAGAATAT	GAA -> AAA	204	UBP14	YBR058C	Ubiquitin-specific protease that specifically disassembles unanchored ubiquitin chains; involved in fructose-1,6-bisphosphatase (Fbp1p) degradation; similar to human isopeptidase T	SNP (transition)	Substitution	NP_009614.2	0.005	G	0.995	A
LAN201-4 assembled to LAN211 chrII v.10	chrII.fasta	0.8	Polymorphism	524038	524038		195	585	3	G -> A	AAGAGGCTTGA	AGG -> AGA	241	YPK3	YBR028C	An AGC kinase phosphorylated by cAMP-dependent protein kinase (PKA) in a TORC1-dependent manner	SNP (transition)	None	NP_009584.1	0.004	G	0.992	A
LAN201-4 assembled to LAN211 chrII v.10	chrII.fasta	0.8	Polymorphism	577963	577963					G -> A	AAAGCGGATAG		107				SNP (transition)				G	1	A
LAN201-4 assembled to LAN211 chrI v.10	chrI.fasta	0.8	Polymorphism	38659	38659		398	1194	3	G -> A	CTCGAGTTTTG	GAG -> GAA	205	CNE1	YAL058W	Calnexin; integral membrane ER chaperone involved in folding and quality control of glycoproteins; chaperone activity is inhibited by Mpd1p, with which Cne1p interacts; 24% identical to mammalian calnexin; Ca+ binding not yet shown in yeast	SNP (transition)	None	NP_009343.1		G	1	A
LAN201-4 assembled to LAN211 chrIV v.10	chrIV.fasta	0.8	Polymorphism	28243	28243	P -> S	179	535	1	G -> A	GTGGGGATTCG	CCC -> TCC	192	ADY3	YDL239C	Protein required for spore wall formation, thought to mediate assembly of a Don1p-containing structure at the leading edge of the prospore membrane via interaction with spindle pole body components; potentially phosphorylated by Cdc28p	SNP (transition)	Substitution	NP_010042.2		G	1	A
LAN201-4 assembled to LAN211 chrIV v.10	chrIV.fasta	0.8	Polymorphism	101470	101470	S -> F	633	1898	2	G -> A	GTGCAGAACCG	TCT -> TTT	203		YDL199C	Putative transporter, member of the sugar porter family	SNP (transition)	Substitution	NP_010082.1	0.005	G	0.985	A
LAN201-4 assembled to LAN211 chrIV v.10	chrIV.fasta	0.8	Polymorphism	141845	141845					G -> A	CCACAGTGCCG		204				SNP (transition)				G	1	A
LAN201-4 assembled to LAN211 chrIV v.10	chrIV.fasta	0.8	Polymorphism	153025	153025	A -> V	877	2630	2	G -> A	ACGAAGCAATT	GCT -> GTT	256	GLT1	YDL171C	NAD(+)-dependent glutamate synthase (GOGAT), synthesizes glutamate from glutamine and alpha-ketoglutarate; with Gln1p, forms the secondary pathway for glutamate biosynthesis from ammonia; expression regulated by nitrogen source	SNP (transition)	Substitution	NP_010110.1		G	1	A
LAN201-4 assembled to LAN211 chrIV v.10	chrIV.fasta	0.8	Polymorphism	216208	216208					G -> A	CGCACGACACT		212				SNP (transition)				G	0.995	A
LAN201-4 assembled to LAN211 chrIV v.10	chrIV.fasta	0.8	Polymorphism	229296	229296	D -> N	38	112	1	G -> A	CTCAAGATATC	GAT -> AAT	132	STF1	YDL130W-A	Protein involved in regulation of the mitochondrialF1F0-ATP synthase; Stf1p and Stf2p may act as stabilizingfactors that enhance inhibitory action of the Inh1pprotein	SNP (transition)	Substitution	NP_010152.1		G	1	A
LAN201-4 assembled to LAN211 chrIV v.10	chrIV.fasta	0.8	Polymorphism	256828	256828	T -> I	581	1742	2	G -> A	TCTCAGTAACT	ACT -> ATT	143	ATG20	YDL113C	Sorting nexin family member required for the cytoplasm-to-vacuole targeting (Cvt) pathway and for endosomal sorting; has a Phox homology domain that binds phosphatidylinositol-3-phosphate; interacts with Snx4p; potential Cdc28p substrate	SNP (transition)	Substitution	NP_010170.1		G	1	A
LAN201-4 assembled to LAN211 chrIV v.10	chrIV.fasta	0.8	Polymorphism	361189	361189	S -> F	38	113	2	G -> A	CCGCAGATAAT	TCT -> TTT	234	MCH1	YDL054C	Protein with similarity to mammalian monocarboxylate permeases, which are involved in transport of monocarboxylic acids across the plasma membrane; mutant is not deficient in monocarboxylate transport	SNP (transition)	Substitution	NP_010229.1		G	1	A
LAN201-4 assembled to LAN211 chrIV v.10	chrIV.fasta	0.8	Polymorphism	371319	371319	G -> S	22	64	1	G -> A	ATGCGGGTGTG	GGT -> AGT	146	NPC2	YDL046W	Functional homolog of human NPC2/He1, which is a cholesterol-binding protein whose deficiency causes Niemann-Pick type C2 disease involving retention of cholesterol in lysosomes	SNP (transition)	Substitution	NP_010237.1		G	1	A
LAN201-4 assembled to LAN211 chrIV v.10	chrIV.fasta	0.8	Polymorphism	522407	522407	G -> E	192	575	2	G -> A	TATTGGATTTA	GGA -> GAA	173	ARO3	YDR035W	3-deoxy-D-arabino-heptulosonate-7-phosphate (DAHP) synthase, catalyzes the first step in aromatic amino acid biosynthesis and is feedback-inhibited by phenylalanine or high concentration of tyrosine or tryptophan	SNP (transition)	Substitution	NP_010320.1		G	1	A
LAN201-4 assembled to LAN211 chrIV v.10	chrIV.fasta	0.8	Polymorphism	676883	676883		255	764	2	G -> A	TATGTGGTTAT		210	FOB1	YDR110W	Nucleolar protein that binds the rDNA replication fork barrier (RFB) site; required for replication fork blocking, recombinational hotspot activity, condensin recruitment to RFB and rDNA repeat segregation; related to retroviral integrases	SNP (transition)	Truncation	NP_010395.1		G	1	A
LAN201-4 assembled to LAN211 chrIV v.10	chrIV.fasta	0.8	Polymorphism	716833	716833	A -> V	553	1658	2	G -> A	ATAGAGCTTCT	GCT -> GTT	195		YDR131C	F-box protein, substrate-specific adaptor subunit that recruits substrates to a core ubiquitination complex	SNP (transition)	Substitution	NP_010416.1	0.005	G	0.995	A
LAN201-4 assembled to LAN211 chrIV v.10	chrIV.fasta	0.8	Polymorphism	816885	816885					G -> A	TATAAGTAGTA		186				SNP (transition)				G	1	A
LAN201-4 assembled to LAN211 chrIV v.10	chrIV.fasta	0.8	Polymorphism	817423	817423		172	516	3	G -> A	GATCTGATTGA	CTG -> CTA	174	UBC1	YDR177W	Ubiquitin-conjugating enzyme that mediates selective degradation of short-lived and abnormal proteins; plays a role in vesicle biogenesis and ER-associated protein degradation (ERAD); component of the cellular stress response	SNP (transition)	None	NP_010462.1		G	1	A
LAN201-4 assembled to LAN211 chrIV v.10	chrIV.fasta	0.8	Polymorphism	831933	831933					G -> A	CTTGAGAAAAA		148				SNP (transition)				G	1	A
LAN201-4 assembled to LAN211 chrIV v.10	chrIV.fasta	0.8	Polymorphism	957311	957311	G -> E	419	1256	2	G -> A	CACTGGATTGC	GGA -> GAA	236	VHS1	YDR247W	Cytoplasmic serine/threonine protein kinase; identified as a high-copy suppressor of the synthetic lethality of a sis2 sit4 double mutant, suggesting a role in G1/S phase progression; homolog of Sks1p	SNP (transition)	Substitution	NP_010533.1		G	1	A
LAN201-4 assembled to LAN211 chrIV v.10	chrIV.fasta	0.8	Polymorphism	1172435	1172435	L -> F	596	1786	1	G -> A	TCAAAGAACAA	CTT -> TTT	252	YPS7	YDR349C	Putative GPI-anchored aspartic protease, member of the yapsin family of proteases involved in cell wall growth and maintenance; located in the cytoplasm and endoplasmic reticulum	SNP (transition)	Substitution	NP_010636.1		G	1	A
LAN201-4 assembled to LAN211 chrIV v.10	chrIV.fasta	0.8	Polymorphism	1257646	1257646	S -> F	152	455	2	G -> A	TTACAGAACCT	TCT -> TTT	204		YDR391C	hypothetical protein, possibly involved in zinc homeostasis; Bdf1p-dependent transcription induced by salt stress; green fluorescent protein (GFP)-fusion protein localizes to both the cytoplasm and the nucleus	SNP (transition)	Substitution	NP_010679.1		G	0.995	A
LAN201-4 assembled to LAN211 chrIV v.10	chrIV.fasta	0.8	Polymorphism	1369249	1369249	R -> K	574	1721	2	G -> A	GGCAAGGTCTT	AGG -> AAG	158	NHX1	YDR456W	Na+/H+ and K+/H+ exchanger, required for intracellular sequestration of Na+ and K+; located in the vacuole and late endosome compartments; required for osmotolerance to acute hypertonic shock and for vacuolar fusion	SNP (transition)	Substitution	NP_010744.1	0.006	G	0.994	A
LAN201-4 assembled to LAN211 chrIV v.10	chrIV.fasta	0.8	Polymorphism	1379745	1379745					G -> A	CAGAAGGATTT		144				SNP (transition)				G	1	A
LAN201-4 assembled to LAN211 chrIV v.10	chrIV.fasta	0.8	Polymorphism	1456956	1456956	S -> F	770	2309	2	G -> A	CAATAGACAGA	TCT -> TTT	173	PSP1	YDR505C	Asn and gln rich hypothetical protein; high-copy suppressor of POL1 (DNA polymerase alpha) and partial suppressor of CDC2 (polymerase delta) and CDC6 (pre-RC loading factor) mutations; overexpression results in growth inhibition	SNP (transition)	Substitution	NP_010793.2		G	1	A
LAN201-4 assembled to LAN211 chrIV v.10	chrIV.fasta	0.8	Polymorphism	1514210	1514210					G -> A	TTAAAGCATTG		177				SNP (transition)				G	1	A
LAN201-4 assembled to LAN211 chrVIII v.10	chrVIII.fasta	0.8	Polymorphism	187624	187624					G -> A	TGTTAGTAAGA		171				SNP (transition)				G	1	A
LAN201-4 assembled to LAN211 chrVIII v.10	chrVIII.fasta	0.8	Polymorphism	240743	240743		548	1644	3	G -> A	GGGTTGACATA	TTG -> TTA	206	ERG7	YHR072W	Lanosterol synthase, an essential enzyme that catalyzes the cyclization of squalene 2,3-epoxide, a step in ergosterol biosynthesis	SNP (transition)	None	NP_011939.2	0.005	G	0.995	A
LAN201-4 assembled to LAN211 chrVIII v.10	chrVIII.fasta	0.8	Polymorphism	250672	250672					G -> A	CTGGCGCCGTT		170				SNP (transition)			0.012	G	0.982	A
LAN201-4 assembled to LAN211 chrVIII v.10	chrVIII.fasta	0.8	Polymorphism	252083	252083		296	888	3	G -> A	TCCCAGAAGTT	CAG -> CAA	163	PTC7	YHR076W	Type 2C protein phosphatase (PP2C); alternatively spliced to create two mRNA isoforms; protein from spliced form localizes to the mitochondria while the one from the unspliced form is localized to the nuclear envelope	SNP (transition)	None	NP_011943.2	0.006	G	0.988	A
LAN201-4 assembled to LAN211 chrVIII v.10	chrVIII.fasta	0.8	Polymorphism	360492	360492					G -> A	TTTTGGATTTT		138				SNP (transition)				G	0.993	A
LAN201-4 assembled to LAN211 chrVIII v.10	chrVIII.fasta	0.8	Polymorphism	460260	460260	A -> T	320	958	1	G -> A	AAATAGCATTC	GCA -> ACA	207	STB5	YHR178W	Transcription factor, involved in regulating multidrug resistance and oxidative stress response; forms a heterodimer with Pdr1p; contains a Zn(II)2Cys6 zinc finger domain that interacts with a pleiotropic drug resistance element in vitro	SNP (transition)	Substitution	NP_012048.1	0.005	G	0.995	A
LAN201-4 assembled to LAN211 chrVIII v.10	chrVIII.fasta	0.8	Polymorphism	498200	498200	A -> V	76	227	2	G -> A	CCACTGCAACG	GCA -> GTA	181	AIM46	YHR199C	hypothetical protein; the authentic, non-tagged protein is detected in highly purified mitochondria in high-throughput studies; null mutant displays elevated frequency of mitochondrial genome loss	SNP (transition)	Substitution	NP_012069.1	0.006	G	0.994	A
LAN201-4 assembled to LAN211 chrVII v.10	chrVII.fasta	0.8	Polymorphism	66632	66632		123	369	3	G -> A	GTGCGGTCTAT	GAC -> GAT	191	SAP4	YGL229C	Protein required for function of the Sit4p protein phosphatase, member of a family of similar proteins that form complexes with Sit4p, including Sap155p, Sap185p, and Sap190p	SNP (transition)	None	NP_011285.1	0.005	G	0.995	A
LAN201-4 assembled to LAN211 chrVII v.10	chrVII.fasta	0.8	Polymorphism	67956	67956		106	318	3	G -> A	AAATGGAACTG		176	SHE10	YGL228W	Putative glycosylphosphatidylinositol (GPI)-anchored hypothetical protein; overexpression causes growth arrest	SNP (transition)	Truncation	NP_011286.1		G	1	A
LAN201-4 assembled to LAN211 chrVII v.10	chrVII.fasta	0.8	Polymorphism	70451	70451	R -> K	247	740	2	G -> A	ATCTAGATCAG	AGA -> AAA	215	VID30	YGL227W	Protein involved in proteasome-dependent catabolitedegradation of fructose-1,6-bisphosphatase (FBPase); bindsFBPase; shifts the balance of nitrogen metabolism towardglutamate production; localizes to the nucleus and thecytoplasm	SNP (transition)	Substitution	NP_011287.1	0.005	G	0.995	A
LAN201-4 assembled to LAN211 chrVII v.10	chrVII.fasta	0.8	Polymorphism	121630	121630					G -> A	TATCGGATTAA		208				SNP (transition)				G	1	A
LAN201-4 assembled to LAN211 chrVII v.10	chrVII.fasta	0.8	Polymorphism	185233	185233		80	240	3	G -> A	TCCGTGTGTTC	CAC -> CAT	178	SPO74	YGL170C	Component of the meiotic outer plaque of the spindle pole body, involved in modifying the meiotic outer plaque that is required prior to prospore membrane formation	SNP (transition)	None	NP_011345.1		G	1	A
LAN201-4 assembled to LAN211 chrVII v.10	chrVII.fasta	0.8	Polymorphism	297044	297044	C -> Y	340	1019	2	G -> A	TTATTGTGAAC	TGT -> TAT	172	SLD3	YGL113W	Protein involved in the initiation of DNA replication, required for proper assembly of replication proteins at the origins of replication; interacts with Cdc45p	SNP (transition)	Substitution	NP_011402.1	0.006	G	0.994	A
LAN201-4 assembled to LAN211 chrVII v.10	chrVII.fasta	0.8	Polymorphism	330088	330088	S -> F	205	614	2	G -> A	CATAGGAAACT	TCC -> TTC	193	VPS45	YGL095C	Protein of the Sec1p/Munc-18 family, essential for vacuolar protein sorting; required for the function of Pep12p and the early endosome/late Golgi SNARE Tlg2p; essential for fusion of Golgi-derived vesicles with the prevacuolar compartment	SNP (transition)	Substitution	NP_011420.1		G	1	A
LAN201-4 assembled to LAN211 chrVII v.10	chrVII.fasta	0.8	Polymorphism	544721	544721					G -> A	CTTGAGCTCTA		184				SNP (transition)				G	0.984	A
LAN201-4 assembled to LAN211 chrVII v.10	chrVII.fasta	0.8	Polymorphism	608800	608800					G -> A	GATTAGTGTCT		153				SNP (transition)				G	1	A
LAN201-4 assembled to LAN211 chrVII v.10	chrVII.fasta	0.8	Polymorphism	609337	609337		224	670	1	G -> A	TAATTGATGAT		185	COX18	YGR062C	Mitochondrial integral inner membrane protein required for membrane insertion of C-terminus of Cox2p; interacts genetically and physically with Mss2p and Pnt1p; similar to S. cerevisiae Oxa1, N. crassa Oxa2p, and E. coli YidC	SNP (transition)	Truncation	NP_011576.1	0.005	G	0.995	A
LAN201-4 assembled to LAN211 chrVII v.10	chrVII.fasta	0.8	Polymorphism	911594	911594		88	264	3	G -> A	TTCAAGAACAA	AAG -> AAA	218		YGR205W	ATP-binding hypothetical protein; crystal structureresembles that of E.coli pantothenate kinase and othersmall kinases	SNP (transition)	None	NP_011721.1		G	1	A
LAN201-4 assembled to LAN211 chrVII v.10	chrVII.fasta	0.8	Polymorphism	911931	911931	E -> K	201	601	1	G -> A	ACCCAGAAATC	GAA -> AAA	243		YGR205W	ATP-binding hypothetical protein; crystal structureresembles that of E.coli pantothenate kinase and othersmall kinases	SNP (transition)	Substitution	NP_011721.1	0.004	G	0.996	A
LAN201-4 assembled to LAN211 chrVII v.10	chrVII.fasta	0.8	Polymorphism	928146	928146	D -> N	445	1333	1	G -> A	TAATAGATTTC	GAT -> AAT	176	CCH1	YGR217W	Voltage-gated high-affinity calcium channel involved in calcium influx in response to some environmental stresses as well as exposure to mating pheromones; interacts and co-localizes with Mid1p, suggesting Cch1p and Mid1p function together	SNP (transition)	Substitution	NP_011733.1		G	1	A
LAN201-4 assembled to LAN211 chrVII v.10	chrVII.fasta	0.8	Polymorphism	955345	955345	T -> I	85	254	2	G -> A	AGTGAGTACCT	ACT -> ATT	236	PHB2	YGR231C	Subunit of the prohibitin complex (Phb1p-Phb2p), a 1.2 MDa ring-shaped inner mitochondrial membrane chaperone that stabilizes newly synthesized proteins; determinant of replicative life span; involved in mitochondrial segregation	SNP (transition)	Substitution	NP_011747.2		G	1	A
LAN201-4 assembled to LAN211 chrVII v.10	chrVII.fasta	0.8	Polymorphism	961450	961450					G -> A	CCAGAGTACCA		189				SNP (transition)			0.005	G	0.989	A
LAN201-4 assembled to LAN211 chrVII v.10	chrVII.fasta	0.8	Polymorphism	984412	984412					G -> A	AAAAAGAAAAG		58				SNP (transition)			0.155	G	0.845	A
LAN201-4 assembled to LAN211 chrVII v.10	chrVII.fasta	0.8	Polymorphism	993359	993359					G -> A	TTATGGACCTG		175				SNP (transition)				G	1	A
LAN201-4 assembled to LAN211 chrVI v.10	chrVI.fasta	0.8	Polymorphism	213430	213430	A -> T	28	82	1	G -> A	TAACTGCCATT	GCC -> ACC	203	MET10	YFR030W	Subunit alpha of assimilatory sulfite reductase, which converts sulfite into sulfide	SNP (transition)	Substitution	NP_116686.1		G	0.995	A
LAN201-4 assembled to LAN211 chrVI v.10	chrVI.fasta	0.8	Polymorphism	226396	226396	A -> V	37	110	2	G -> A	AATTGGCACCC	GCC -> GTC	202		YFR035C	hypothetical protein, deletion mutant exhibits synthetic phenotype with alpha-synuclein	SNP (transition)	Substitution	NP_116693.1	0.005	G	0.99	A
LAN201-4 assembled to LAN211 chrV v.10	chrV.fasta	0.8	Polymorphism	18899	18899					G -> A	GAAGTGACCCC		178				SNP (transition)			0.045	G	0.955	A
LAN201-4 assembled to LAN211 chrV v.10	chrV.fasta	0.8	Polymorphism	77590	77590					G -> A	GAAATGAAACA		212				SNP (transition)				G	1	A
LAN201-4 assembled to LAN211 chrV v.10	chrV.fasta	0.8	Polymorphism	264625	264625					G -> A	TTATGGGTAGC		125				SNP (transition)				G	1	A
LAN201-4 assembled to LAN211 chrV v.10	chrV.fasta	0.8	Polymorphism	299126	299126	D -> N	57	169	1	G -> A	AACTAGACAAC	GAC -> AAC	174	RNR1	YER070W	Major isoform of the large subunit of ribonucleotide-diphosphate reductase; the RNR complex catalyzes rate-limiting step in dNTP synthesis, regulated by DNA replication and DNA damage checkpoint pathways via localization of small subunits	SNP (transition)	Substitution	NP_010993.1		G	0.994	A
LAN201-4 assembled to LAN211 chrV v.10	chrV.fasta	0.8	Polymorphism	375137	375137					G -> A	GAAATGTCAGA		163				SNP (transition)				G	0.994	A
LAN201-4 assembled to LAN211 chrV v.10	chrV.fasta	0.8	Polymorphism	460241	460241		6	18	3	G -> A	CTTAAGGCTTG	GCC -> GCT	167	UBP5	YER144C	Putative ubiquitin-specific protease, closest paralog of Doa4p but has no functional overlap; concentrates at the bud neck	SNP (transition)	None	NP_011071.1		G	1	A
LAN201-4 assembled to LAN211 chrV v.10	chrV.fasta	0.8	Polymorphism	514493	514493	G -> D	572	1715	2	G -> A	AAATGGTGTAT	GGT -> GAT	190	DNF1	YER166W	Aminophospholipid translocase (flippase) that localizes primarily to the plasma membrane; contributes to endocytosis, protein transport and cell polarity; type 4 P-type ATPase	SNP (transition)	Substitution	NP_011093.1	0.005	G	0.995	A
LAN201-4 assembled to LAN211 chrV v.10	chrV.fasta	0.8	Polymorphism	530506	530506		1851	5551	1	G -> A	AATTAGCCCGT	CTA -> TTA	216	BRR2	YER172C	RNA-dependent ATPase RNA helicase (DEIH box); required for disruption of U4/U6 base-pairing in native snRNPs to activate the spliceosome for catalysis; homologous to human U5-200kD	SNP (transition)	None	NP_011099.1		G	0.995	A
LAN201-4 assembled to LAN211 chrV v.10	chrV.fasta	0.8	Polymorphism	538053	538053		573	1719	3	G -> A	GAAAGGGACAG	AGG -> AGA	217	RAD24	YER173W	Checkpoint protein, involved in the activation of the DNA damage and meiotic pachytene checkpoints; subunit of a clamp loader that loads Rad17p-Mec3p-Ddc1p onto DNA; homolog of human and S. pombe Rad17 protein	SNP (transition)	None	NP_011100.1		G	1	A
LAN201-4 assembled to LAN211 chrXIII v.10	chrXIII.fasta	0.8	Polymorphism	60636	60636	S -> F	572	1715	2	G -> A	TGTGGGATGTT	TCC -> TTC	149	MDM1	YML104C	Intermediate filament protein, required for nuclearand mitochondrial transmission to daughter buds; containsa Phox homology (PX) domain and specifically bindsphosphatidylinositol 3-phosphate (PtdIns-3-P)	SNP (transition)	Substitution	NP_013603.1	0.007	G	0.993	A
LAN201-4 assembled to LAN211 chrXIII v.10	chrXIII.fasta	0.8	Polymorphism	98108	98108	R -> C	403	1207	1	G -> A	AGCACGTTTGG	CGT -> TGT	220	TUB1	YML085C	Alpha-tubulin; associates with beta-tubulin (Tub2p)to form tubulin dimer, which polymerizes to formmicrotubules	SNP (transition)	Substitution	NP_013625.1	0.005	G	0.991	A
LAN201-4 assembled to LAN211 chrXIII v.10	chrXIII.fasta	0.8	Polymorphism	217075	217075		31	93	3	G -> A	AAACAGCCATT	CAG -> CAA	188	AIM31	YML030W	hypothetical protein; GFP-fusion protein localizes to mitochondria; may interact with respiratory chain complexes III or IV; null mutant is viable and displays reduced frequency of mitochondrial genome loss	SNP (transition)	None	NP_013682.1	0.005	G	0.984	A
LAN201-4 assembled to LAN211 chrXIII v.10	chrXIII.fasta	0.8	Polymorphism	221217	221217	A -> T	178	532	1	G -> A	GTGCTGCTACC	GCT -> ACT	198	TSA1	YML028W	Thioredoxin peroxidase, acts as both a ribosome-associated and free cytoplasmic antioxidant; self-associates to form a high-molecular weight chaperone complex under oxidative stress; deletion results in mutator phenotype	SNP (transition)	Substitution	NP_013684.1		G	1	A
LAN201-4 assembled to LAN211 chrXIII v.10	chrXIII.fasta	0.8	Polymorphism	309539	309539					G -> A	TAAAAGAGGGT		162				SNP (transition)				G	1	A
LAN201-4 assembled to LAN211 chrXIII v.10	chrXIII.fasta	0.8	Polymorphism	325492	325492	S -> L	165	494	2	G -> A	TCATTGATATT	TCA -> TTA	175	PEX12	YMR026C	C3HC4-type RING-finger peroxin and E3 ubiquitin ligase, required for peroxisome biogenesis and peroxisomal matrix protein import; forms translocation subcomplex with Pex2p and Pex10p; mutations in human homolog cause peroxisomal disorder	SNP (transition)	Substitution	NP_013739.1		G	0.994	A
LAN201-4 assembled to LAN211 chrXIII v.10	chrXIII.fasta	0.8	Polymorphism	339504	339504	E -> K	361	1081	1	G -> A	TTATAGAGCCA	GAG -> AAG	160	ARP9	YMR033W	Component of both the SWI/SNF and RSC chromatin remodeling complexes; actin-related protein involved in transcriptional regulation	SNP (transition)	Substitution	NP_013747.1		G	1	A
LAN201-4 assembled to LAN211 chrXIII v.10	chrXIII.fasta	0.8	Polymorphism	341332	341332					G -> A	TCAGAGTTGGG		191				SNP (transition)				G	1	A
LAN201-4 assembled to LAN211 chrXIII v.10	chrXIII.fasta	0.8	Polymorphism	430986	430986		223	669	3	G -> A	TTTTCGTTGGA	AAC -> AAT	196	ISF1	YMR081C	Serine-rich, hydrophilic protein with similarity toMbr1p; overexpression suppresses growth defects of hap2,hap3, and hap4 mutants; expression is under glucosecontrol; cotranscribed with NAM7 in a cyp1 mutant	SNP (transition)	None	NP_013798.1	0.005	G	0.99	A
LAN201-4 assembled to LAN211 chrXIII v.10	chrXIII.fasta	0.8	Polymorphism	434266	434266					G -> A	CTAAAGAAAAA		171				SNP (transition)			0.006	G	0.994	A
LAN201-4 assembled to LAN211 chrXIII v.10	chrXIII.fasta	0.8	Polymorphism	494239	494239	T -> I	38	113	2	G -> A	TTATAGTTCGC	ACT -> ATT	252		YMR111C	hypothetical protein; green fluorescent protein (GFP)-fusion protein localizes to the nucleus; YMR111C is not an essential gene	SNP (transition)	Substitution	NP_013829.1		G	1	A
LAN201-4 assembled to LAN211 chrXIII v.10	chrXIII.fasta	0.8	Polymorphism	513604	513604					G -> A	CTGCTGCTGCT		155				SNP (transition)				G	1	A
LAN201-4 assembled to LAN211 chrXIII v.10	chrXIII.fasta	0.8	Polymorphism	573354	573354					G -> A	AAAATGCAGAC		196				SNP (transition)				G	1	A
LAN201-4 assembled to LAN211 chrXIII v.10	chrXIII.fasta	0.8	Polymorphism	609157	609157					G -> A	TTCTCGAAAAT		181				SNP (transition)				G	1	A
LAN201-4 assembled to LAN211 chrXIII v.10	chrXIII.fasta	0.8	Polymorphism	718684	718684	V -> I	470	1408	1	G -> A	GTCAAGTAAAT	GTA -> ATA	156	UBP8	YMR223W	Ubiquitin-specific protease that is a component of the SAGA (Spt-Ada-Gcn5-Acetyltransferase) acetylation complex; required for SAGA-mediated deubiquitination of histone H2B	SNP (transition)	Substitution	NP_013950.1		G	0.994	A
LAN201-4 assembled to LAN211 chrXIII v.10	chrXIII.fasta	0.8	Polymorphism	842988	842988					G -> A	AAAAAGAGTCC		182				SNP (transition)				G	0.995	A
LAN201-4 assembled to LAN211 chrXII v.10	chrXII.fasta	0.8	Polymorphism	22269	22269					G -> A	TATTGGCATCT		203				SNP (transition)			0.005	G	0.995	A
LAN201-4 assembled to LAN211 chrXII v.10	chrXII.fasta	0.8	Polymorphism	41906	41906		1454	4360	1	G -> A	ACGCAGTCTTT	CTG -> TTG	170	YBT1	YLL048C	Transporter of the ATP-binding cassette (ABC) family involved in bile acid transport; similar to mammalian bile transporters	SNP (transition)	None	NP_013052.1		G	1	A
LAN201-4 assembled to LAN211 chrXII v.10	chrXII.fasta	0.8	Polymorphism	61514	61514	P -> L	711	2132	2	G -> A	CACAAGGGGTA	CCT -> CTT	237	VPS13	YLL040C	hypothetical protein; heterooligomeric or homooligomeric complex; peripherally associated with membranes; homologous to human COH1; involved in sporulation, vacuolar protein sorting and protein-Golgi retention	SNP (transition)	Substitution	NP_013060.1	0.004	G	0.992	A
LAN201-4 assembled to LAN211 chrXII v.10	chrXII.fasta	0.8	Polymorphism	110256	110256		468	1404	3	G -> A	TACGAGTTAGA	AAC -> AAT	186	DPS1	YLL018C	Aspartyl-tRNA synthetase, primarily cytoplasmic; homodimeric enzyme that catalyzes the specific aspartylation of tRNA(Asp); class II aminoacyl tRNA synthetase; binding to its own mRNA may confer autoregulation	SNP (transition)	None	NP_013083.1		G	1	A
LAN201-4 assembled to LAN211 chrXII v.10	chrXII.fasta	0.8	Polymorphism	259027	259027		163	489	3	G -> A	ACTCTGTATGG	TAC -> TAT	166	SHM2	YLR058C	Cytosolic serine hydroxymethyltransferase, convertsserine to glycine plus 5,10 methylenetetrahydrofolate;major isoform involved in generating precursors forpurine, pyrimidine, amino acid, and lipid biosynthesis	SNP (transition)	None	NP_013159.1		G	1	A
LAN201-4 assembled to LAN211 chrXII v.10	chrXII.fasta	0.8	Polymorphism	282113	282113	A -> V	154	461	2	G -> A	TTACGGCAGCG	GCC -> GTC	145	BUD20	YLR074C	Protein involved in bud-site selection; diploid mutants display a random budding pattern instead of the wild-type bipolar pattern	SNP (transition)	Substitution	NP_013175.1		G	1	A
LAN201-4 assembled to LAN211 chrXII v.10	chrXII.fasta	0.8	Polymorphism	315088	315088		255	765	3	G -> A	ATTATGCCTTT	GGC -> GGT	171	CSF1	YLR087C	Protein required for fermentation at low temperature; the authentic, non-tagged protein is detected in highly purified mitochondria in high-throughput studies	SNP (transition)	None	NP_013188.1	0.088	G	0.912	A
LAN201-4 assembled to LAN211 chrXII v.10	chrXII.fasta	0.8	Polymorphism	432888	432888	D -> N	197	589	1	G -> A	CCATTGATGGC	GAT -> AAT	190	RMP1	YLR145W	Subunit of RNase MRP, which processes pre-rRNA and has a role in cell cycle-regulated degradation of daughter cell-specific mRNAs; unlike most subunits, not shared between RNase MRP and nuclear RNase P	SNP (transition)	Substitution	NP_013246.1		G	1	A
LAN201-4 assembled to LAN211 chrXII v.10	chrXII.fasta	0.8	Polymorphism	517144	517144	P -> L	220	659	2	G -> A	CCACAGGCTCG	CCT -> CTT	206	VTA1	YLR181C	Multivesicular body (MVB) protein involved in endosomal protein sorting; regulates Vps4p activity by promoting its oligomerization; has an N-terminal Vps60- and Did2- binding domain, a linker region, and a C-terminal Vps4p binding domain	SNP (transition)	Substitution	NP_013282.1		G	1	A
LAN201-4 assembled to LAN211 chrXII v.10	chrXII.fasta	0.8	Polymorphism	525004	525004	R -> K	3	8	2	G -> A	GAAAAGGATTT	AGG -> AAG	186	SKG3	YLR187W	hypothetical protein; green fluorescent protein (GFP)-fusion protein localizes to the cell periphery, cytoplasm, bud, and bud neck; potential Cdc28p substrate; similar to Caf120p and Skg4p	SNP (transition)	Substitution	NP_013288.1	0.005	G	0.989	A
LAN201-4 assembled to LAN211 chrXII v.10	chrXII.fasta	0.8	Polymorphism	716478	716478	E -> K	420	1258	1	G -> A	TGGTGGAGTTT	GAG -> AAG	225	GUF1	YLR289W	Mitochondrial matrix GTPase that associates with mitochondrial ribosomes; important for translation under temperature and nutrient stress; may have a role in translational fidelity; similar to bacterial LepA elongation factor	SNP (transition)	Substitution	NP_013392.1	0.009	G	0.991	A
LAN201-4 assembled to LAN211 chrXII v.10	chrXII.fasta	0.8	Polymorphism	818916	818916					G -> A	ACAGTGTCTAT		177				SNP (transition)			0.006	G	0.994	A
LAN201-4 assembled to LAN211 chrXII v.10	chrXII.fasta	0.8	Polymorphism	819075	819075					G -> A	GTATCGATTAC		186				SNP (transition)				G	1	A
LAN201-4 assembled to LAN211 chrXII v.10	chrXII.fasta	0.8	Polymorphism	890864	890864	A -> V	731	2192	2	G -> A	GTGTGGCTTGC	GCC -> GTC	199	IKI3	YLR384C	Subunit of Elongator complex, which is required formodification of wobble nucleosides in tRNA; maintainsstructural integrity of Elongator; homolog of human IKAP,mutations in which cause familial dysautonomia (FD)	SNP (transition)	Substitution	NP_013488.1		G	1	A
LAN201-4 assembled to LAN211 chrXII v.10	chrXII.fasta	0.8	Polymorphism	939505	939505	A -> T	604	1810	1	G -> A	ATCCAGCTAAA	GCT -> ACT	175	VIP1	YLR410W	Inositol hexakisphosphate (IP6) and inositol heptakisphosphate (IP7) kinase; IP7 production is important for phosphate signaling; involved in cortical actin cytoskeleton function, and invasive pseudohyphal growth analogous to S. pombe asp1	SNP (transition)	Substitution	NP_013514.1		G	1	A
LAN201-4 assembled to LAN211 chrXII v.10	chrXII.fasta	0.8	Polymorphism	963073	963073					G -> A	ACATTGTCTTT		169				SNP (transition)			0.006	G	0.988	A
LAN201-4 assembled to LAN211 chrXII v.10	chrXII.fasta	0.8	Polymorphism	971639	971639	S -> N	1863	5588	2	G -> A	TCATAGCCAAT	AGC -> AAC	198		YLR422W	hypothetical protein with similarity to human DOCK proteins (guanine nucleotide exchange factors); interacts with Ino4p; green fluorescent protein (GFP)-fusion protein localizes to the cytoplasm, YLR422W is not an essential protein	SNP (transition)	Substitution	NP_013526.1		G	1	A
LAN201-4 assembled to LAN211 chrXII v.10	chrXII.fasta	0.8	Polymorphism	1048903	1048903	G -> R	1578	4732	1	G -> A	GGTTGGGGCCT	GGG -> AGG	196	FMP27	YLR454W	hypothetical protein; the authentic, non-tagged protein is detected in highly purified mitochondria in high-throughput studies	SNP (transition)	Substitution	NP_013559.1		G	1	A
LAN201-4 assembled to LAN211 chrXIV v.10	chrXIV.fasta	0.8	Polymorphism	193067	193067	E -> K	582	1744	1	G -> A	TCAAAGAAGTG	GAA -> AAA	189	ATG2	YNL242W	Peripheral membrane protein required for vesicle formation during autophagy, pexophagy, and the cytoplasm-to-vaucole targeting (Cvt) pathway; involved in Atg9p cycling between the phagophore assembly site and mitochondria	SNP (transition)	Substitution	NP_014157.1	0.005	G	0.995	A
LAN201-4 assembled to LAN211 chrXIV v.10	chrXIV.fasta	0.8	Polymorphism	424602	424602					G -> A	AGCGAGTACTT		153				SNP (transition)			0.007	G	0.993	A
LAN201-4 assembled to LAN211 chrXIV v.10	chrXIV.fasta	0.8	Polymorphism	505001	505001	E -> K	425	1273	1	G -> A	ACGCAGAGATT	GAG -> AAG	183	AQR1	YNL065W	Plasma membrane multidrug transporter of the major facilitator superfamily, confers resistance to short-chain monocarboxylic acids and quinidine; involved in the excretion of excess amino acids	SNP (transition)	Substitution	NP_014334.1	0.005	G	0.995	A
LAN201-4 assembled to LAN211 chrX v.10	chrX.fasta	0.8	Polymorphism	311032	311032					G -> A	ACATTGCTTTT		150				SNP (transition)				G	1	A
LAN201-4 assembled to LAN211 chrXVI v.10	chrXVI.fasta	0.8	Polymorphism	433409	433409	E -> K	272	814	1	G -> A	CTTTGGAACTA	GAA -> AAA	218	ALD6	YPL061W	Cytosolic aldehyde dehydrogenase, activated by Mg2+and utilizes NADP+ as the preferred coenzyme; required forconversion of acetaldehyde to acetate; constitutivelyexpressed; locates to the mitochondrial outer surface uponoxidative stress	SNP (transition)	Substitution	NP_015264.1	0.005	G	0.991	A
LAN201-4 assembled to LAN211 chrXV v.10	chrXV.fasta	0.8	Polymorphism	409157	409157		221	663	3	G -> A	AGTGAGGAAGA	GAG -> GAA	142	CUE5	YOR042W	Protein containing a CUE domain that binds ubiquitin, which may facilitate intramolecular monoubiquitination; green fluorescent protein (GFP)-fusion protein localizes to the cytoplasm in a punctate pattern	SNP (transition)	None	NP_014685.1		G	1	A
LAN201-4 assembled to LAN211 chrXV v.10	chrXV.fasta	0.8	Polymorphism	490767	490767		44	132	3	G -> A	GTGAGGAATGC	TTC -> TTT	167	VPS21	YOR089C	Rab family GTPase required for endocytic transport and for sorting of vacuolar hydrolases; localized in endocytic intermediates; detected in mitochondria; geranylgeranylation required for membrane association; mammalian Rab5 homolog	SNP (transition)	None	NP_014732.1	0.006	G	0.994	A
LAN201-4 assembled to LAN211 chrXV v.10	chrXV.fasta	0.8	Polymorphism	919985	919985	S -> F	384	1151	2	G -> A	CTAAAGAGTTT	TCT -> TTT	162	LDB19	YOR322C	Protein involved in regulating the endocytosis of plasma membrane proteins by recruiting the ubiquitin ligase Rsp5p to its target; localization changes in response to nutrient levels; null mutant has reduced affinity for alcian blue dye	SNP (transition)	Substitution	NP_014967.1		G	1	A
LAN201-4 assembled to LAN211 chrIV v.10	chrIV.fasta	0.8	Polymorphism	204618	204618		522	1566	3	T -> C	GGTGATATCGA	GAT -> GAC	186	BPL1	YDL141W	Biotin:apoprotein ligase, covalently modifies proteins with the addition of biotin, required for acetyl-CoA carboxylase (Acc1p) holoenzyme formation	SNP (transition)	None	NP_010140.1		T	1	C
LAN201-4 assembled to LAN211 chrIV v.10	chrIV.fasta	0.8	Polymorphism	578430	578430					T -> C	ACAACTTTATC		159				SNP (transition)				T	1	C
LAN201-4 assembled to LAN211 chrIV v.10	chrIV.fasta	0.8	Polymorphism	1335512	1335512		216	648	3	T -> C	TCGACTTCATC	ACT -> ACC	207	PPZ2	YDR436W	Serine/threonine protein phosphatase Z, isoform of Ppz1p; involved in regulation of potassium transport, which affects osmotic stability, cell cycle progression, and halotolerance	SNP (transition)	None	NP_010724.1		T	0.99	C
LAN201-4 assembled to LAN211 chrVIII v.10	chrVIII.fasta	0.8	Polymorphism	25888	25888					T -> C	AACAGTCAATC		188				SNP (transition)				T	1	C
LAN201-4 assembled to LAN211 chrVIII v.10	chrVIII.fasta	0.8	Polymorphism	400292	400292	S -> G	187	559	1	T -> C	GAAACTATTTC	AGT -> GGT	202	MTC6	YHR151C	hypothetical protein; mtc6 is synthetically sick with cdc13-1	SNP (transition)	Substitution	NP_012021.1		T	1	C
LAN201-4 assembled to LAN211 chrVIII v.10	chrVIII.fasta	0.8	Polymorphism	464284	464284					T -> C	CGATGTCAAAA		214				SNP (transition)			0.005	T	0.995	C
LAN201-4 assembled to LAN211 chrVIII v.10	chrVIII.fasta	0.8	Polymorphism	491109	491109	L -> P	120	359	2	T -> C	CACGCTAGAAG	CTA -> CCA	182	NVJ1	YHR195W	Nuclear envelope protein, anchored to the nuclear inner membrane, that interacts with the vacuolar membrane protein Vac8p to promote formation of nucleus-vacuole junctions during piecemeal microautophagy of the nucleus (PMN)	SNP (transition)	Substitution	NP_012065.1		T	1	C
LAN201-4 assembled to LAN211 chrVIII v.10	chrVIII.fasta	0.8	Polymorphism	502282	502282					T -> C	CCAACTAGCCG		184				SNP (transition)			0.005	T	0.989	C
LAN201-4 assembled to LAN211 chrVIII v.10	chrVIII.fasta	0.8	Polymorphism	514313	514313		526	1578	3	T -> C	ACGATTAATGA	ATT -> ATC	206	SKN7	YHR206W	Nuclear response regulator and transcription factor, part of a branched two-component signaling system; required for optimal induction of heat-shock genes in response to oxidative stress; involved in osmoregulation	SNP (transition)	None	NP_012076.1		T	0.995	C
LAN201-4 assembled to LAN211 chrVII v.10	chrVII.fasta	0.8	Polymorphism	33474	33474		120	358	1	T -> C	ACATGTTATTT	TTA -> CTA	195	ZIP2	YGL249W	Meiosis-specific protein involved in normal synaptonemal complex formation and pairing between homologous chromosomes during meiosis	SNP (transition)	None	NP_011265.1	0.005	T	0.995	C
LAN201-4 assembled to LAN211 chrVII v.10	chrVII.fasta	0.8	Polymorphism	35092	35092	L -> P	659	1976	2	T -> C	CATCCTCTTAG	CTC -> CCC	217	ZIP2	YGL249W	Meiosis-specific protein involved in normal synaptonemal complex formation and pairing between homologous chromosomes during meiosis	SNP (transition)	Substitution	NP_011265.1		T	1	C
LAN201-4 assembled to LAN211 chrVII v.10	chrVII.fasta	0.8	Polymorphism	129078	129078		1433	4299	3	T -> C	GTTGATTATGT	GAT -> GAC	209	MDS3	YGL197W	Putative component of the TOR regulatory pathway; negative regulator of early meiotic gene expression; required, with Pmd1p, for growth under alkaline conditions; has an N-terminal kelch-like domain	SNP (transition)	None	NP_011318.2	0.005	T	0.995	C
LAN201-4 assembled to LAN211 chrVII v.10	chrVII.fasta	0.8	Polymorphism	138818	138818		2404	7212	3	T -> C	GAGATTTTGTC	ATT -> ATC	213	GCN1	YGL195W	Positive regulator of the Gcn2p kinase activity, forms a complex with Gcn20p; proposed to stimulate Gcn2p activation by an uncharged tRNA	SNP (transition)	None	NP_011320.1		T	1	C
LAN201-4 assembled to LAN211 chrVII v.10	chrVII.fasta	0.8	Polymorphism	266772	266772		184	550	1	T -> C	TCGATTTAAGA	TTA -> CTA	217	CEG1	YGL130W	Alpha (guanylyltransferase) subunit of the mRNA capping enzyme, a heterodimer (the other subunit is CET1, an RNA 5'-triphosphatase) involved in adding the 5' cap to mRNA; the mammalian enzyme is a single bifunctional polypeptide	SNP (transition)	None	NP_011385.1		T	1	C
LAN201-4 assembled to LAN211 chrVII v.10	chrVII.fasta	0.8	Polymorphism	331463	331463	I -> V	1033	3097	1	T -> C	GCGAATTTGGT	ATT -> GTT	219	PAN2	YGL094C	Essential subunit of the Pan2p-Pan3p poly(A)-ribonuclease complex, which acts to control poly(A) tail length and regulate the stoichiometry and activity of postreplication repair complexes	SNP (transition)	Substitution	NP_011421.1		T	0.995	C
LAN201-4 assembled to LAN211 chrVII v.10	chrVII.fasta	0.8	Polymorphism	600462	600462					T -> C	TAGACTGTGGA		141				SNP (transition)				T	1	C
LAN201-4 assembled to LAN211 chrVII v.10	chrVII.fasta	0.8	Polymorphism	653677	653677	V -> A	305	914	2	T -> C	CGTTGTGCCTA	GTG -> GCG	142	NNF2	YGR089W	Protein that exhibits physical and genetic interactions with Rpb8p, which is a subunit of RNA polymerases I, II, and III; computational analysis of large-scale protein-protein interaction data suggests a role in chromosome segregation	SNP (transition)	Substitution	NP_011603.1		T	1	C
LAN201-4 assembled to LAN211 chrVII v.10	chrVII.fasta	0.8	Polymorphism	704196	704196		61	183	3	T -> C	GCTACTGGCTC	CCA -> CCG	166	CLB6	YGR109C	B-type cyclin involved in DNA replication during S phase; activates Cdc28p to promote initiation of DNA synthesis; functions in formation of mitotic spindles along with Clb3p and Clb4p; most abundant during late G1	SNP (transition)	None	NP_011623.1		T	1	C
LAN201-4 assembled to LAN211 chrVII v.10	chrVII.fasta	0.8	Polymorphism	943863	943863		157	471	3	T -> C	TCCACTGATCC	TCA -> TCG	219	HSV2	YGR223C	Phosphatidylinositol 3,5-bisphosphate-binding protein, plays a role in micronucleophagy; predicted to fold as a seven-bladed beta-propeller; displays punctate cytoplasmic localization	SNP (transition)	None	NP_011739.1	0.005	T	0.995	C
LAN201-4 assembled to LAN211 chrVII v.10	chrVII.fasta	0.8	Polymorphism	1008170	1008170	Y -> H	451	1351	1	T -> C	GTGATTATTTT	TAT -> CAT	195	GND2	YGR256W	6-phosphogluconate dehydrogenase (decarboxylating),catalyzes an NADPH regenerating reaction in the pentosephosphate pathway; required for growth onD-glucono-delta-lactone	SNP (transition)	Substitution	NP_011772.1	0.005	T	0.985	C
LAN201-4 assembled to LAN211 chrVII v.10	chrVII.fasta	0.8	Polymorphism	1018500	1018500		149	447	3	T -> C	GCTAATGATGA	TCA -> TCG	201	APL6	YGR261C	Beta3-like subunit of the yeast AP-3 complex; functions in transport of alkaline phosphatase to the vacuole via the alternate pathway; exists in both cytosolic and peripherally associated membrane-bound pools	SNP (transition)	None	NP_011777.1		T	1	C
LAN201-4 assembled to LAN211 chrVII v.10	chrVII.fasta	0.8	Polymorphism	1043065	1043065	K -> E	743	2227	1	T -> C	CAATTTTTCAT	AAA -> GAA	158	TAF1	YGR274C	TFIID subunit (145 kDa), involved in RNA polymeraseII transcription initiation; possesses in vitro histoneacetyltransferase activity but its role in vivo appears tobe minor; involved in promoter binding and G1/Sprogression	SNP (transition)	Substitution	NP_011790.1	0.019	T	0.981	C
LAN201-4 assembled to LAN211 chrVII v.10	chrVII.fasta	0.8	Polymorphism	1047474	1047474	K -> R	68	203	2	T -> C	CATCCTTTATA	AAG -> AGG	230	RNH70	YGR276C	3'-5' exoribonuclease; required for maturation of 3' ends of 5S rRNA and tRNA-Arg3 from dicistronic transcripts	SNP (transition)	Substitution	NP_011792.1	0.004	T	0.996	C
LAN201-4 assembled to LAN211 chrVII v.10	chrVII.fasta	0.8	Polymorphism	1071332	1071332					T -> C	ACTTTTTATTT		161				SNP (transition)				T	1	C
LAN201-4 assembled to LAN211 chrVI v.10	chrVI.fasta	0.8	Polymorphism	257098	257098					T -> C	GTGGCTCGCTT		162				SNP (transition)				T	0.988	C
LAN201-4 assembled to LAN211 chrV v.10	chrV.fasta	0.8	Polymorphism	242968	242968					T -> C	TACTGTCACGC		169				SNP (transition)				T	1	C
LAN201-4 assembled to LAN211 chrV v.10	chrV.fasta	0.8	Polymorphism	534947	534947	I -> M	370	1110	3	T -> C	TTCGGTATTTC	ATA -> ATG	136	BRR2	YER172C	RNA-dependent ATPase RNA helicase (DEIH box); required for disruption of U4/U6 base-pairing in native snRNPs to activate the spliceosome for catalysis; homologous to human U5-200kD	SNP (transition)	Substitution	NP_011099.1		T	1	C
LAN201-4 assembled to LAN211 chrXII v.10	chrXII.fasta	0.8	Polymorphism	75538	75538	N -> D	404	1210	1	T -> C	TTGATTTGAGC	AAT -> GAT	186		YLL032C	hypothetical protein that may interact with ribosomes, based on co-purification experiments; green fluorescent protein (GFP)-fusion protein localizes to the cytoplasm; YLL032C is not an essential gene	SNP (transition)	Substitution	NP_013068.1		T	0.995	C
LAN201-4 assembled to LAN211 chrXII v.10	chrXII.fasta	0.8	Polymorphism	94767	94767		7	21	3	T -> C	TCAATTGCTGC	ATT -> ATC	810	PAU17	YLL025W	hypothetical protein, member of the seripauperin multigene family encoded mainly in subtelomeric regions; YLL025W is not an essential gene	SNP (transition)	None	NP_013075.1	0.191	T	0.806	C
LAN201-4 assembled to LAN211 chrXII v.10	chrXII.fasta	0.8	Polymorphism	276138	276138	Y -> C	869	2606	2	T -> C	AGAGATACTTG	TAT -> TGT	176	RGR1	YLR071C	Subunit of the RNA polymerase II mediator complex; associates with core polymerase subunits to form the RNA polymerase II holoenzyme; required for glucose repression, HO repression, RME1 repression and sporulation	SNP (transition)	Substitution	NP_013172.1	0.006	T	0.989	C
LAN201-4 assembled to LAN211 chrXII v.10	chrXII.fasta	0.8	Polymorphism	549119	549119					T -> C	CTACATTTGAG		187				SNP (transition)				T	1	C
LAN201-4 assembled to LAN211 chrXII v.10	chrXII.fasta	0.8	Polymorphism	769854	769854		657	1971	3	T -> C	AAATCTAAAAT	TTA -> TTG	161	BUD6	YLR319C	Actin- and formin-interacting protein, involved in actin cable nucleation and polarized cell growth; isolated as bipolar budding mutant; potential Cdc28p substrate	SNP (transition)	None	NP_013423.1	0.006	T	0.994	C
LAN201-4 assembled to LAN211 chrXII v.10	chrXII.fasta	0.8	Polymorphism	826884	826884					T -> C	ATTTATCGGAA		139				SNP (transition)				T	1	C
LAN201-4 assembled to LAN211 chrXII v.10	chrXII.fasta	0.8	Polymorphism	857208	857208					T -> C	TTATTTAGGTT		180				SNP (transition)			0.006	T	0.994	C
LAN201-4 assembled to LAN211 chrXI v.10	chrXI.fasta	0.8	Polymorphism	365753	365753		34	102	3	T -> C	GCAAGTCACGC	AGT -> AGC	192	RGT1	YKL038W	Glucose-responsive transcription factor that regulates expression of several glucose transporter (HXT) genes in response to glucose; binds to promoters and acts both as a transcriptional activator and repressor	SNP (transition)	None	NP_012886.1		T	1	C
LAN201-4 assembled to LAN211 chrXI v.10	chrXI.fasta	0.8	Polymorphism	564477	564477	V -> A	626	1877	2	T -> C	TTTGGTCATTG	GTC -> GCC	148	OAF3	YKR064W	Zinc cluster protein; regulates transcription in response to oleate levels; the authentic, non-tagged protein is detected in highly purified mitochondria in high-throughput studies	SNP (transition)	Substitution	NP_012990.1		T	0.993	C
LAN201-4 assembled to LAN211 chrXIV v.10	chrXIV.fasta	0.8	Polymorphism	69997	69997		361	1083	3	T -> C	GGACCTATGCA	CCT -> CCC	194	CLA4	YNL298W	Cdc42p-activated signal transducing kinase of the PAK (p21-activated kinase) family, along with Ste20p and Skm1p; involved in septin ring assembly, vacuole inheritance, cytokinesis, sterol uptake regulation; phosphorylates Cdc3p and Cdc10p	SNP (transition)	None	NP_014101.1		T	0.995	C
LAN201-4 assembled to LAN211 chrXIV v.10	chrXIV.fasta	0.8	Polymorphism	243378	243378		559	1677	3	T -> C	ATTAGTTATTA	AGT -> AGC	182	RAP1	YNL216W	DNA-binding protein involved in either activation or repression of transcription, depending on binding site context; also binds telomere sequences and plays a role in telomeric position effect (silencing) and telomere structure	SNP (transition)	None	NP_014183.1		T	0.995	C
LAN201-4 assembled to LAN211 chrXIV v.10	chrXIV.fasta	0.8	Polymorphism	288261	288261		85	255	3	T -> C	GTGGTTGGAGG	GTT -> GTC	251	SWT21	YNL187W	Protein involved in mRNA splicing; contains a consensus nuclear export signal (NES) sequence similar to the consensus sequence recognized by Crm1p; interacts genetically with Prp40p and Tgs1p; contains WD40 repeats	SNP (transition)	None	NP_014212.1	0.004	T	0.992	C
LAN201-4 assembled to LAN211 chrXIV v.10	chrXIV.fasta	0.8	Polymorphism	380745	380745					T -> C	GTATTTATTTT		196				SNP (transition)			0.005	T	0.99	C
LAN201-4 assembled to LAN211 chrXIV v.10	chrXIV.fasta	0.8	Polymorphism	722732	722732	R -> G	130	388	1	T -> C	AATTCTGGCTT	AGA -> GGA	223	NOG2	YNR053C	Putative GTPase that associates with pre-60S ribosomal subunits in the nucleolus and is required for their nuclear export and maturation	SNP (transition)	Substitution	NP_014451.1		T	1	C
LAN201-4 assembled to LAN211 chrXVI v.10	chrXVI.fasta	0.8	Polymorphism	128949	128949	Q -> R	64	191	2	T -> C	GCTGCTGGCGT	CAG -> CGG	169	GRE1	YPL223C	Hydrophilin of unknown function; stress induced (osmotic, ionic, oxidative, heat shock and heavy metals); regulated by the HOG pathway	SNP (transition)	Substitution	NP_015101.1		T	1	C
LAN201-4 assembled to LAN211 chrXVI v.10	chrXVI.fasta	0.8	Polymorphism	204000	204000	V -> A	191	572	2	T -> C	TGAAGTAGAAG	GTA -> GCA	190	CTI6	YPL181W	Protein that relieves transcriptional repression bybinding to the Cyc8p-Tup1p corepressor and recruiting theSAGA complex to the repressed promoter; contains a PHDfinger domain	SNP (transition)	Substitution	NP_015144.1		T	0.995	C
LAN201-4 assembled to LAN211 chrXVI v.10	chrXVI.fasta	0.8	Polymorphism	216980	216980		464	1392	3	T -> C	ATATTTCTTAG	AGA -> AGG	146	TRE1	YPL176C	Plasma membrane protein that binds to Bsd2p and regulates ubiquitylation and vacuolar degradation of the metal transporter Smf1p; function is redundant with that of Tre2p; has similarity to transferrin receptors	SNP (transition)	None	NP_015149.1		T	1	C
LAN201-4 assembled to LAN211 chrXVI v.10	chrXVI.fasta	0.8	Polymorphism	277759	277759					T -> C	AATATTATGAT		186				SNP (transition)			0.011	T	0.984	C
LAN201-4 assembled to LAN211 chrXVI v.10	chrXVI.fasta	0.8	Polymorphism	318827	318827	N -> D	43	127	1	T -> C	CGAGTTGTCTA	AAC -> GAC	176	RNY1	YPL123C	Vacuolar RNase of the T(2) family, relocalizes to the cytosol where it cleaves tRNAs upon oxidative or stationary phase stress; promotes apoptosis under stress conditions and this function is independent of its catalytic activity	SNP (transition)	Substitution	NP_015202.1		T	0.994	C
LAN201-4 assembled to LAN211 chrXVI v.10	chrXVI.fasta	0.8	Polymorphism	334737	334737	H -> R	253	758	2	T -> C	GAGAATGCAAA	CAT -> CGT	215	BEM3	YPL115C	Rho GTPase activating protein (RhoGAP) involved in control of the cytoskeleton organization; targets the essential Rho-GTPase Cdc42p, which controls establishment and maintenance of cell polarity, including bud-site assembly	SNP (transition)	Substitution	NP_015210.1		T	0.995	C
LAN201-4 assembled to LAN211 chrXVI v.10	chrXVI.fasta	0.8	Polymorphism	376108	376108	V -> A	200	599	2	T -> C	GAAAGTTGTTG	GTT -> GCT	186	GLR1	YPL091W	Cytosolic and mitochondrial glutathione oxidoreductase, converts oxidized glutathione to reduced glutathione; mitochondrial but not cytosolic form has a role in resistance to hyperoxia	SNP (transition)	Substitution	NP_015234.1		T	1	C
LAN201-4 assembled to LAN211 chrXVI v.10	chrXVI.fasta	0.8	Polymorphism	526083	526083	D -> G	271	812	2	T -> C	ACTCATCCGAG	GAT -> GGT	212	HST2	YPL015C	Cytoplasmic member of the silencing information regulator 2 (Sir2) family of NAD(+)-dependent protein deacetylases; modulates nucleolar (rDNA) and telomeric silencing; possesses NAD(+)-dependent histone deacetylase activity in vitro	SNP (transition)	Substitution	NP_015310.1		T	0.995	C
LAN201-4 assembled to LAN211 chrXVI v.10	chrXVI.fasta	0.8	Polymorphism	668559	668559		290	870	3	T -> C	TTCATTCATGA	ATT -> ATC	196	SEC8	YPR055W	Essential 121kDa subunit of the exocyst complex (Sec3p, Sec5p, Sec6p, Sec8p, Sec10p, Sec15p, Exo70p, and Exo84p), which has the essential function of mediating polarized targeting of secretory vesicles to active sites of exocytosis	SNP (transition)	None	NP_015380.1	0.005	T	0.995	C
LAN201-4 assembled to LAN211 chrXVI v.10	chrXVI.fasta	0.8	Polymorphism	687670	687670					T -> C	TTAGGTTTACG		214				SNP (transition)				T	1	C
LAN201-4 assembled to LAN211 chrXVI v.10	chrXVI.fasta	0.8	Polymorphism	890872	890872		626	1876	1	T -> C	GGGATTTGGAC	TTG -> CTG	177	DPB2	YPR175W	Second largest subunit of DNA polymerase II (DNA polymerase epsilon), required for normal yeast chromosomal replication; expression peaks at the G1/S phase boundary; potential Cdc28p substrate	SNP (transition)	None	NP_015501.2		T	1	C
LAN201-4 assembled to LAN211 chrXV v.10	chrXV.fasta	0.8	Polymorphism	238242	238242					T -> C	TGAAGTTTCCA		136				SNP (transition)				T	1	C
LAN201-4 assembled to LAN211 chrXV v.10	chrXV.fasta	0.8	Polymorphism	375449	375449	K -> R	160	479	2	T -> C	GGTATTTACCT	AAA -> AGA	209		YOR022C	Protein with similarity to bovine phospholipase A1;the authentic, non-tagged protein is detected in highlypurified mitochondria in high-throughput studies	SNP (transition)	Substitution	NP_014665.1	0.005	T	0.995	C
LAN201-4 assembled to LAN211 chrXV v.10	chrXV.fasta	0.8	Polymorphism	390922	390922	Q -> R	75	224	2	T -> C	GTCCTTGAGAA	CAA -> CGA	173	HMS1	YOR032C	Basic helix-loop-helix (bHLH) protein with similarity to myc-family transcription factors; overexpression confers hyperfilamentous growth and suppresses the pseudohyphal filamentation defect of a diploid mep1 mep2 homozygous null mutant	SNP (transition)	Substitution	NP_014675.1		T	1	C
LAN201-4 assembled to LAN211 chrXV v.10	chrXV.fasta	0.8	Polymorphism	475462	475462	F -> L	267	799	1	T -> C	TGGATTTTTTA	TTT -> CTT	180	DIA2	YOR080W	Origin-binding F-box protein that forms an SCF ubiquitin ligase complex with Skp1p and Cdc53p; plays a role in DNA replication, involved in invasive and pseudohyphal growth	SNP (transition)	Substitution	NP_014723.2		T	1	C
LAN201-4 assembled to LAN211 chrXV v.10	chrXV.fasta	0.8	Polymorphism	496990	496990		598	1794	3	T -> C	GTTAGTTTACC	AGT -> AGC	169	ECM3	YOR092W	Non-essential hypothetical protein; involved in signal transduction and the genotoxic response; induced rapidly in response to treatment with 8-methoxypsoralen and UVA irradiation	SNP (transition)	None	NP_014735.1	0.006	T	0.994	C
LAN201-4 assembled to LAN211 chrXV v.10	chrXV.fasta	0.8	Polymorphism	508055	508055	N -> S	1065	3194	2	T -> C	TTCTGTTCGCC	AAC -> AGC	171	NUP1	YOR098C	Nuclear pore complex (NPC) subunit, involved in protein import/export and in export of RNAs, possible karyopherin release factor that accelerates release of karyopherin-cargo complexes after transport across NPC; potential Cdc28p substrate	SNP (transition)	Substitution	NP_014741.1	0.006	T	0.988	C
LAN201-4 assembled to LAN211 chrXV v.10	chrXV.fasta	0.8	Polymorphism	513160	513160					T -> C	ATAACTCTTTT		155				SNP (transition)				T	0.994	C
LAN201-4 assembled to LAN211 chrXV v.10	chrXV.fasta	0.8	Polymorphism	531782	531782		69	205	1	T -> C	AAATTTTGAAG	TTG -> CTG	191	CEX1	YOR112W	Cytoplasmic component of the nuclear aminoacylation-dependent tRNA export pathway; interacts with nuclear pore component Nup116p; copurifies with tRNA export receptors Los1p and Msn5p, as well as eIF-1a and the RAN GTPase Gsp1p	SNP (transition)	None	NP_014755.1		T	1	C
LAN201-4 assembled to LAN211 chrXV v.10	chrXV.fasta	0.8	Polymorphism	666423	666423	K -> R	276	827	2	T -> C	TTTGTTTGGAA	AAA -> AGA	165	MPC54	YOR177C	Component of the meiotic outer plaque, a membrane-organizing center which is assembled on the cytoplasmic face of the spindle pole body during meiosis II and triggers the formation of the prospore membrane; potential Cdc28p substrate	SNP (transition)	Substitution	NP_014820.1		T	1	C
LAN201-4 assembled to LAN211 chrXV v.10	chrXV.fasta	0.8	Polymorphism	672230	672230		84	252	3	T -> C	ATTATTACTAT	GTA -> GTG	214	SYC1	YOR179C	Subunit of the APT subcomplex of cleavage and polyadenylation factor, may have a role in 3' end formation of both polyadenylated and non-polyadenylated RNAs	SNP (transition)	None	NP_014822.1		T	1	C
LAN201-4 assembled to LAN211 chrXV v.10	chrXV.fasta	0.8	Polymorphism	747054	747054	D -> G	100	299	2	T -> C	CCAGATCGTCC	GAT -> GGT	190	AIM41	YOR215C	hypothetical protein; the authentic protein is detected in highly purified mitochondria in high-throughput studies; null mutant displays reduced frequency of mitochondrial genome loss	SNP (transition)	Substitution	NP_014858.1		T	0.995	C
LAN201-4 assembled to LAN211 chrXV v.10	chrXV.fasta	0.8	Polymorphism	803414	803414	K -> E	41	121	1	T -> C	CACTTTATTAT	AAA -> GAA	193	TUM1	YOR251C	Rhodanese domain sulfur transferase, accepts persulfite from Nfs1p and transfers it to Uba4p in the pathway for 2-thiolation of the wobble uridine base of tRNAs; also stimulates sulfur transfer by Nfs1p; may be mitochondrially localized	SNP (transition)	Substitution	NP_014894.1		T	1	C
LAN201-4 assembled to LAN211 chrXV v.10	chrXV.fasta	0.8	Polymorphism	825387	825387					T -> C	TCAGTTTGTCT		177				SNP (transition)				T	0.994	C
LAN201-4 assembled to LAN211 chrXV v.10	chrXV.fasta	0.8	Polymorphism	890305	890305	T -> A	401	1201	1	T -> C	TAGAGTTGCAA	ACT -> GCT	202	MCH5	YOR306C	Plasma membrane riboflavin transporter; facilitatesthe uptake of vitamin B2; required for FAD-dependentprocesses; sequence similarity to mammalianmonocarboxylate permeases, however mutants are notdeficient in monocarboxylate transport	SNP (transition)	Substitution	NP_014951.2	0.005	T	0.99	C
LAN201-4 assembled to LAN211 chrXV v.10	chrXV.fasta	0.8	Polymorphism	1026150	1026150	F -> S	24	71	2	T -> C	CAAATTTTCAC	TTT -> TCT	197	SCP1	YOR367W	Component of yeast cortical actin cytoskeleton, binds and cross links actin filaments; originally identified by its homology to calponin (contains a calponin-like repeat) but the Scp1p domain structure is more similar to transgelin	SNP (transition)	Substitution	NP_015012.1		T	1	C
LAN201-4 assembled to LAN211 chrIII v.10	chrIII.fasta	0.8	Polymorphism	288886	288886		154	462	3	A -> G	AATAAAACATT	GTT -> GTC	170	OCA4	YCR095C	Cytoplasmic protein required for replication of Brome mosaic virus in S. cerevisiae, which is a model system for studying replication of positive-strand RNA viruses in their natural hosts	SNP (transition)	None	NP_010019.1		A	1	G
LAN201-4 assembled to LAN211 chrII v.10	chrII.fasta	0.8	Polymorphism	92501	92501					A -> G	TAAATACATAG		170				SNP (transition)			0.006	A	0.982	G
LAN201-4 assembled to LAN211 chrII v.10	chrII.fasta	0.8	Polymorphism	131804	131804					A -> G	GAAGAAATGGC		159				SNP (transition)				A	1	G
LAN201-4 assembled to LAN211 chrII v.10	chrII.fasta	0.8	Polymorphism	182034	182034		674	2022	3	A -> G	TTCTTATTGTT	AAT -> AAC	184	COS111	YBR203W	Protein required for resistance to the antifungal drug ciclopirox olamine; not related to the subtelomerically-encoded COS family; the authentic, non-tagged protein is detected in highly purified mitochondria in high-throughput studies	SNP (transition)	None	NP_009762.2		A	0.995	G
LAN201-4 assembled to LAN211 chrII v.10	chrII.fasta	0.8	Polymorphism	254937	254937					A -> G	TAAAAAGTTAC		97				SNP (transition)				A	1	G
LAN201-4 assembled to LAN211 chrII v.10	chrII.fasta	0.8	Polymorphism	437423	437423	S -> P	2	4	1	A -> G	AAATGACATGT	TCA -> CCA	233	HSP26	YBR072W	Small heat shock protein (sHSP) with chaperone activity; forms hollow, sphere-shaped oligomers that suppress unfolded proteins aggregation; oligomer activation requires heat-induced conformational change; also has mRNA binding activity	SNP (transition)	Substitution	NP_009628.1		A	0.996	G
LAN201-4 assembled to LAN211 chrII v.10	chrII.fasta	0.8	Polymorphism	472790	472790		212	636	3	A -> G	AGAGTAAATTC	GTA -> GTG	183	PRP6	YBR055C	Splicing factor, component of the U4/U6-U5 snRNP complex	SNP (transition)	None	NP_009611.1		A	0.995	G
LAN201-4 assembled to LAN211 chrII v.10	chrII.fasta	0.8	Polymorphism	491857	491857					A -> G	CAAAAATTTAC		154				SNP (transition)			0.006	A	0.994	G
LAN201-4 assembled to LAN211 chrII v.10	chrII.fasta	0.8	Polymorphism	530575	530575					A -> G	CACCAACTGGA		230				SNP (transition)				A	1	G
LAN201-4 assembled to LAN211 chrII v.10	chrII.fasta	0.8	Polymorphism	728624	728624	I -> T	50	149	2	A -> G	ATTTAATTGGA	ATT -> ACT	134	AST1	YBL069W	Peripheral membrane protein that interacts with theplasma membrane ATPase Pma1p and has a role in itstargeting to the plasma membrane, possibly by influencingits incorporation into lipid rafts	SNP (transition)	Substitution	NP_009484.2		A	0.993	G
LAN201-4 assembled to LAN211 chrI v.10	chrI.fasta	0.8	Polymorphism	30133	30133					A -> G	AGTATACGTTA		188				SNP (transition)			0.011	A	0.989	G
LAN201-4 assembled to LAN211 chrI v.10	chrI.fasta	0.8	Polymorphism	45469	45469					A -> G	TTTACACAGCC		153				SNP (transition)			0.007	A	0.987	G
LAN201-4 assembled to LAN211 chrI v.10	chrI.fasta	0.8	Polymorphism	60406	60406		217	649	1	A -> G	TAGCAACATAT	TTG -> CTG	193	PTA1	YAL043C	Subunit of holo-CPF, a multiprotein complex and functional homolog of mammalian CPSF, required for the cleavage and polyadenylation of mRNA and snoRNA 3' ends; involved in pre-tRNA processing; binds to the phosphorylated CTD of RNAPII	SNP (transition)	None	NP_009356.1	0.021	A	0.974	G
LAN201-4 assembled to LAN211 chrI v.10	chrI.fasta	0.8	Polymorphism	93220	93220	D -> G	105	314	2	A -> G	CAGCGATTGTA	GAT -> GGT	220	FRT2	YAL028W	Tail-anchored ER membrane protein, interacts with homolog Frt1p; promotes growth in conditions of high Na+, alkaline pH, or cell wall stress, possibly via a role in posttranslational translocation; potential Cdc28p substrate	SNP (transition)	Substitution	NP_009374.1	0.009	A	0.991	G
LAN201-4 assembled to LAN211 chrI v.10	chrI.fasta	0.8	Polymorphism	101381	101381					A -> G	TTAAAAACAAG		174				SNP (transition)			0.052	A	0.948	G
LAN201-4 assembled to LAN211 chrI v.10	chrI.fasta	0.8	Polymorphism	196600	196600					A -> G	TCCAAAAGGAA		177				SNP (transition)				A	1	G
LAN201-4 assembled to LAN211 chrIV v.10	chrIV.fasta	0.8	Polymorphism	48081	48081					A -> G	GATTTAGAGCT		196				SNP (transition)				A	1	G
LAN201-4 assembled to LAN211 chrIV v.10	chrIV.fasta	0.8	Polymorphism	80614	80614					A -> G	AGGTAACATAC		189				SNP (transition)				A	1	G
LAN201-4 assembled to LAN211 chrIV v.10	chrIV.fasta	0.8	Polymorphism	97466	97466	S -> P	168	502	1	A -> G	CGCTGAGTTGT	TCA -> CCA	194	ACK1	YDL203C	Protein that functions upstream of Pkc1p in the cell wall integrity pathway; GFP-fusion protein expression is induced in response to the DNA-damaging agent MMS; non-tagged Ack1p is detected in purified mitochondria	SNP (transition)	Substitution	NP_010078.1	0.005	A	0.995	G
LAN201-4 assembled to LAN211 chrIV v.10	chrIV.fasta	0.8	Polymorphism	107325	107325	N -> S	35	104	2	A -> G	TGCTAATTTCT	AAT -> AGT	196	SEC31	YDL195W	Component of the Sec13p-Sec31p complex of the COPIIvesicle coat, required for vesicle formation in ER toGolgi transport; mutant has increased aneuploidytolerance	SNP (transition)	Substitution	NP_010086.2		A	1	G
LAN201-4 assembled to LAN211 chrIV v.10	chrIV.fasta	0.8	Polymorphism	113882	113882		763	2289	3	A -> G	TCCTCACATTC	TCA -> TCG	232	SNF3	YDL194W	Plasma membrane low glucose sensor that regulates glucose transport; contains 12 predicted transmembrane segments and a long C-terminal tail required for induction of hexose transporters; also senses fructose and mannose; similar to Rgt2p	SNP (transition)	None	NP_010087.1	0.009	A	0.983	G
LAN201-4 assembled to LAN211 chrIV v.10	chrIV.fasta	0.8	Polymorphism	138286	138286					A -> G	TTCTGAAGAAA		200				SNP (transition)			0.005	A	0.99	G
LAN201-4 assembled to LAN211 chrIV v.10	chrIV.fasta	0.8	Polymorphism	168726	168726		333	999	3	A -> G	CTGCAACAACA	CAA -> CAG	224	ENT1	YDL161W	Epsin-like protein involved in endocytosis and actin patch assembly and functionally redundant with Ent2p; binds clathrin via a clathrin-binding domain motif at C-terminus	SNP (transition)	None	NP_010120.1		A	0.996	G
LAN201-4 assembled to LAN211 chrIV v.10	chrIV.fasta	0.8	Polymorphism	175674	175674	D -> G	248	743	2	A -> G	TATTGATTGCT	GAT -> GGT	238		YDL156W	hypothetical protein; protein sequence contains three WD domains (WD-40 repeat); green fluorescent protein (GFP)-fusion protein localizes to the cytoplasm and nucleus	SNP (transition)	Substitution	NP_010125.1		A	0.987	G
LAN201-4 assembled to LAN211 chrIV v.10	chrIV.fasta	0.8	Polymorphism	275136	275136					A -> G	GTTAAAAGTGC		172				SNP (transition)			0.012	A	0.988	G
LAN201-4 assembled to LAN211 chrIV v.10	chrIV.fasta	0.8	Polymorphism	370441	370441	S -> G	219	655	1	A -> G	TTGGCAGTAAA	AGT -> GGT	167	SIT4	YDL047W	Type 2A-related serine-threonine phosphatase that functions in the G1/S transition of the mitotic cycle; cytoplasmic and nuclear protein that modulates functions mediated by Pkc1p including cell wall and actin cytoskeleton organization	SNP (transition)	Substitution	NP_010236.1	0.006	A	0.988	G
LAN201-4 assembled to LAN211 chrIV v.10	chrIV.fasta	0.8	Polymorphism	402105	402105		401	1203	3	A -> G	TGGTAAAATAC	TTT -> TTC	179	MPS1	YDL028C	Dual-specificity kinase required for spindle pole body (SPB) duplication and spindle checkpoint function; substrates include SPB proteins Spc42p, Spc110p, and Spc98p, mitotic exit network protein Mob1p, and checkpoint protein Mad1p	SNP (transition)	None	NP_010256.2		A	1	G
LAN201-4 assembled to LAN211 chrIV v.10	chrIV.fasta	0.8	Polymorphism	407856	407856					A -> G	TATTCACAGGT		198				SNP (transition)				A	1	G
LAN201-4 assembled to LAN211 chrIV v.10	chrIV.fasta	0.8	Polymorphism	610516	610516	R -> G	20	58	1	A -> G	TTCCAAGGCTG	AGG -> GGG	205	STN1	YDR082W	Telomere end-binding and capping protein, plays a key role with Pol12p in linking telomerase action with completion of lagging strand synthesis, and in a regulatory step required for telomere capping	SNP (transition)	Substitution	NP_010367.1		A	0.995	G
LAN201-4 assembled to LAN211 chrIV v.10	chrIV.fasta	0.8	Polymorphism	688724	688724	S -> G	160	478	1	A -> G	CGATGAGTGAG	AGT -> GGT	236	VBA4	YDR119W	hypothetical protein with proposed role as a basic amino acid permease based on phylogeny; GFP-fusion protein localizes to vacuolar membrane; physical interaction with Atg27p suggests a possible role in autophagy; non-essential gene	SNP (transition)	Substitution	NP_010404.1	0.004	A	0.992	G
LAN201-4 assembled to LAN211 chrIV v.10	chrIV.fasta	0.8	Polymorphism	692997	692997		97	291	3	A -> G	TTCTTACTTTT	AGT -> AGC	158	TRM1	YDR120C	tRNA methyltransferase; two forms of the protein are made by alternative translation starts; localizes to both the nucleus and mitochondrion to produce the modified base N2,N2-dimethylguanosine in tRNAs in both compartments	SNP (transition)	None	NP_010405.1		A	0.994	G
LAN201-4 assembled to LAN211 chrIV v.10	chrIV.fasta	0.8	Polymorphism	709730	709730	D -> G	51	152	2	A -> G	TATCGACCTGG	GAC -> GGC	207	MTC5	YDR128W	hypothetical protein; mtc5 is synthetically sick with cdc13-1	SNP (transition)	Substitution	NP_010413.1		A	1	G
LAN201-4 assembled to LAN211 chrIV v.10	chrIV.fasta	0.8	Polymorphism	741655	741655					A -> G	AAGTTAGATGA		166				SNP (transition)				A	1	G
LAN201-4 assembled to LAN211 chrIV v.10	chrIV.fasta	0.8	Polymorphism	753273	753273					A -> G	TGTATACACAA		144				SNP (transition)				A	1	G
LAN201-4 assembled to LAN211 chrIV v.10	chrIV.fasta	0.8	Polymorphism	768053	768053					A -> G	ATATGAATTTC		164				SNP (transition)				A	0.994	G
LAN201-4 assembled to LAN211 chrIV v.10	chrIV.fasta	0.8	Polymorphism	853145	853145		291	871	1	A -> G	CCTCAACTGAG	TTG -> CTG	167	RKM2	YDR198C	Ribosomal protein lysine methyltransferase, responsible for trimethylation of the lysine residue at position 3 of Rpl12Ap and Rpl12Bp	SNP (transition)	None	NP_010484.1		A	1	G
LAN201-4 assembled to LAN211 chrIV v.10	chrIV.fasta	0.8	Polymorphism	1104904	1104904	K -> E	341	1021	1	A -> G	ATAATAAAAGT	AAA -> GAA	185	MCM21	YDR318W	Protein involved in minichromosome maintenance; component of the COMA complex (Ctf19p, Okp1p, Mcm21p, Ame1p) that bridges kinetochore subunits that are in contact with centromeric DNA and the subunits bound to microtubules	SNP (transition)	Substitution	NP_010604.2		A	1	G
LAN201-4 assembled to LAN211 chrIV v.10	chrIV.fasta	0.8	Polymorphism	1241340	1241340	C -> R	246	736	1	A -> G	GCAGCAACTAC	TGC -> CGC	158	ATO3	YDR384C	Plasma membrane protein, regulation pattern suggests a possible role in export of ammonia from the cell; phosphorylated in mitochondria; member of the TC 9.B.33 YaaH family of putative transporters	SNP (transition)	Substitution	NP_010672.1	0.006	A	0.987	G
LAN201-4 assembled to LAN211 chrIV v.10	chrIV.fasta	0.8	Polymorphism	1249627	1249627	V -> A	80	239	2	A -> G	TCTGAACATCC	GTT -> GCT	236		YDR387C	Putative transporter, member of the sugar porter family; YDR387C is not an essential gene	SNP (transition)	Substitution	NP_010675.1	0.004	A	0.987	G
LAN201-4 assembled to LAN211 chrIV v.10	chrIV.fasta	0.8	Polymorphism	1283941	1283941					A -> G	AAAATAATACC		123				SNP (transition)				A	1	G
LAN201-4 assembled to LAN211 chrIV v.10	chrIV.fasta	0.8	Polymorphism	1337636	1337636	T -> A	81	241	1	A -> G	CATTAACACCG	ACA -> GCA	178	GPI19	YDR437W	Subunit of GPI-GlcNAc transferase involved in synthesis of N-acetylglucosaminyl phosphatidylinositol (GlcNAc-PI), which is the first intermediate in glycosylphosphatidylinositol (GPI) anchor synthesis, shares similarity with mammalian PIG-P	SNP (transition)	Substitution	NP_010725.1		A	1	G
LAN201-4 assembled to LAN211 chrIV v.10	chrIV.fasta	0.8	Polymorphism	1351141	1351141	N -> D	270	808	1	A -> G	AGTTGAATAAA	AAT -> GAT	197		YDR444W		SNP (transition)	Substitution	NP_010732.1		A	1	G
LAN201-4 assembled to LAN211 chrIV v.10	chrIV.fasta	0.8	Polymorphism	1479587	1479587		312	936	3	A -> G	CCATTATTTGC	TTA -> TTG	204	EUG1	YDR518W	Protein disulfide isomerase of the endoplasmic reticulum lumen, function overlaps with that of Pdi1p; may interact with nascent polypeptides in the ER	SNP (transition)	None	NP_010806.1		A	0.995	G
LAN201-4 assembled to LAN211 chrVIII v.10	chrVIII.fasta	0.8	Polymorphism	309307	309307	E -> G	2182	6545	2	A -> G	AATGGAAAACT	GAA -> GGA	187	TRA1	YHR099W	Subunit of SAGA and NuA4 histone acetyltransferase complexes; interacts with acidic activators (e.g., Gal4p) which leads to transcription activation; similar to human TRRAP, which is a cofactor for c-Myc mediated oncogenic transformation	SNP (transition)	Substitution	NP_011967.1		A	0.995	G
LAN201-4 assembled to LAN211 chrVII v.10	chrVII.fasta	0.8	Polymorphism	39613	39613	E -> G	191	572	2	A -> G	CTTTGAAATTG	GAA -> GGA	197	GUS1	YGL245W	Glutamyl-tRNA synthetase (GluRS), forms a complex with methionyl-tRNA synthetase (Mes1p) and Arc1p; complex formation increases the catalytic efficiency of both tRNA synthetases and ensures their correct localization to the cytoplasm	SNP (transition)	Substitution	NP_011269.2		A	0.99	G
LAN201-4 assembled to LAN211 chrVII v.10	chrVII.fasta	0.8	Polymorphism	159626	159626					A -> G	CAAGCATATCA		201				SNP (transition)			0.005	A	0.995	G
LAN201-4 assembled to LAN211 chrVII v.10	chrVII.fasta	0.8	Polymorphism	315850	315850	T -> A	376	1126	1	A -> G	TCCAAACTATT	ACT -> GCT	207	LSG1	YGL099W	Putative GTPase involved in 60S ribosomal subunit biogenesis; required for the release of Nmd3p from 60S subunits in the cytoplasm	SNP (transition)	Substitution	NP_011416.1		A	0.995	G
LAN201-4 assembled to LAN211 chrVII v.10	chrVII.fasta	0.8	Polymorphism	339942	339942	K -> R	648	1943	2	A -> G	GGATAAAGAGG	AAA -> AGA	146	NUP145	YGL092W	Essential nucleoporin, catalyzes its own cleavage in vivo to generate a C-terminal fragment that assembles into the Nup84p subcomplex of the nuclear pore complex, and an N-terminal fragment of unknown function that is homologous to Nup100p	SNP (transition)	Substitution	NP_011423.1		A	1	G
LAN201-4 assembled to LAN211 chrVII v.10	chrVII.fasta	0.8	Polymorphism	555236	555236	Y -> H	42	124	1	A -> G	ACTATATAATC	TAT -> CAT	199	TIM21	YGR033C	Nonessential subunit of the Translocase of the Inner Mitochondrial membrane (TIM23 complex); interacts with the Translocase of the Outer Mitochondrial membrane (TOM complex) and with respiratory enzymes; may regulate TIM23 complex activity	SNP (transition)	Substitution	NP_011547.1		A	1	G
LAN201-4 assembled to LAN211 chrVII v.10	chrVII.fasta	0.8	Polymorphism	559759	559759					A -> G	TGACAATATAA		161				SNP (transition)				A	1	G
LAN201-4 assembled to LAN211 chrVII v.10	chrVII.fasta	0.8	Polymorphism	633869	633869		94	282	3	A -> G	TTCTAAATGAG	ATT -> ATC	186	PEX8	YGR077C	Intraperoxisomal organizer of the peroxisomal import machinery, tightly associated with the lumenal face of the peroxisomal membrane, essential for peroxisome biogenesis, binds PTS1-signal receptor Pex5p	SNP (transition)	None	NP_011591.1		A	1	G
LAN201-4 assembled to LAN211 chrVII v.10	chrVII.fasta	0.8	Polymorphism	647072	647072					A -> G	TGCCCAATTTT		217				SNP (transition)			0.005	A	0.991	G
LAN201-4 assembled to LAN211 chrVII v.10	chrVII.fasta	0.8	Polymorphism	741512	741512					A -> G	AAGTGAGCTCC		226				SNP (transition)			0.004	A	0.996	G
LAN201-4 assembled to LAN211 chrVII v.10	chrVII.fasta	0.8	Polymorphism	954489	954489					A -> G	ACTATATACGT		227				SNP (transition)				A	1	G
LAN201-4 assembled to LAN211 chrVII v.10	chrVII.fasta	0.8	Polymorphism	994580	994580		380	1138	1	A -> G	CTTCAACATAT	TTG -> CTG	200		YGR250C	Putative RNA binding protein; localizes to stress granules induced by glucose deprivation; interacts with Rbg1p in a two-hybrid	SNP (transition)	None	NP_011766.1	0.005	A	0.99	G
LAN201-4 assembled to LAN211 chrVI v.10	chrVI.fasta	0.8	Polymorphism	105979	105979		98	294	3	A -> G	TTCTCAGCATC	GCT -> GCC	169	MDJ1	YFL016C	Co-chaperone that stimulates the ATPase activity ofthe HSP70 protein Ssc1p; involved in proteinfolding/refolding in the mitochodrial matrix; required forproteolysis of misfolded proteins; member of the HSP40(DnaJ) family of chaperones	SNP (transition)	None	NP_116638.1	0.006	A	0.994	G
LAN201-4 assembled to LAN211 chrV v.10	chrV.fasta	0.8	Polymorphism	13338	13338					A -> G	TCTTGACGGTA		184				SNP (transition)				A	1	G
LAN201-4 assembled to LAN211 chrV v.10	chrV.fasta	0.8	Polymorphism	30505	30505		245	735	3	A -> G	GAATGACCTTT	GGT -> GGC	218	AVT2	YEL064C	Putative transporter, member of a family of seven S. cerevisiae genes (AVT1-7) related to vesicular GABA-glycine transporters	SNP (transition)	None	NP_010850.1	0.005	A	0.995	G
LAN201-4 assembled to LAN211 chrV v.10	chrV.fasta	0.8	Polymorphism	260760	260760					A -> G	ACCGGATTAAA		162				SNP (transition)				A	0.994	G
LAN201-4 assembled to LAN211 chrV v.10	chrV.fasta	0.8	Polymorphism	281854	281854	E -> G	46	137	2	A -> G	AAGTGAAGTTT	GAA -> GGA	201	THO1	YER063W	Conserved nuclear RNA-binding protein; specificallybinds to transcribed chromatin in a THO- and RNA-dependentmanner, genetically interacts with shuttling hnRNP NAB2;overproduction suppresses transcriptional defect caused byhpr1 mutation	SNP (transition)	Substitution	NP_010985.1		A	0.995	G
LAN201-4 assembled to LAN211 chrV v.10	chrV.fasta	0.8	Polymorphism	344408	344408		1071	3213	3	A -> G	ATATGAACATA	GTT -> GTC	196	TSC11	YER093C	Subunit of TORC2 (Tor2p-Lst8p-Avo1-Avo2-Tsc11p-Bit61p), a membrane-associated complex that regulates actin cytoskeletal dynamics during polarized growth and cell wall integrity; involved in sphingolipid metabolism; contains a RasGEFN domain	SNP (transition)	None	NP_011018.1		A	0.995	G
LAN201-4 assembled to LAN211 chrV v.10	chrV.fasta	0.8	Polymorphism	396714	396714					A -> G	CAAGAAGTATA		154				SNP (transition)				A	1	G
LAN201-4 assembled to LAN211 chrXIII v.10	chrXIII.fasta	0.8	Polymorphism	35440	35440	Q -> R	398	1193	2	A -> G	CAATCAATTTC	CAA -> CGA	222	NAB6	YML117W	Putative RNA-binding protein that associates with mRNAs encoding cell wall proteins in high-throughput studies; deletion mutants display increased sensitivity to some cell wall disrupting agents; expression negatively regulated by cAMP	SNP (transition)	Substitution	NP_013589.1	0.005	A	0.995	G
LAN201-4 assembled to LAN211 chrXIII v.10	chrXIII.fasta	0.8	Polymorphism	56889	56889	K -> R	30	89	2	A -> G	GTTGAAATCAG	AAA -> AGA	161	URA5	YML106W	Major orotate phosphoribosyltransferase (OPRTase) isozyme that catalyzes the fifth enzymatic step in de novo biosynthesis of pyrimidines, converting orotate into orotidine-5'-phosphate; minor OPRTase encoded by URA10	SNP (transition)	Substitution	NP_013601.1		A	1	G
LAN201-4 assembled to LAN211 chrXIII v.10	chrXIII.fasta	0.8	Polymorphism	77953	77953					A -> G	GGCACAATTTT		210				SNP (transition)				A	1	G
LAN201-4 assembled to LAN211 chrXIII v.10	chrXIII.fasta	0.8	Polymorphism	118102	118102	L -> P	276	827	2	A -> G	TCTCCAGGGCA	CTG -> CCG	171	HMG1	YML075C	One of two isozymes of HMG-CoA reductase that catalyzes the conversion of HMG-CoA to mevalonate, which is a rate-limiting step in sterol biosynthesis; localizes to the nuclear envelope; overproduction induces the formation of karmellae	SNP (transition)	Substitution	NP_013636.1	0.029	A	0.971	G
LAN201-4 assembled to LAN211 chrXIII v.10	chrXIII.fasta	0.8	Polymorphism	130229	130229		458	1374	3	A -> G	TTGGTATTTAC	AAT -> AAC	178	COG8	YML071C	Component of the conserved oligomeric Golgi complex(Cog1p through Cog8p), a cytosolic tethering complex thatfunctions in protein trafficking to mediate fusion oftransport vesicles to Golgi compartments	SNP (transition)	None	NP_013640.1	0.006	A	0.989	G
LAN201-4 assembled to LAN211 chrXIII v.10	chrXIII.fasta	0.8	Polymorphism	235025	235025					A -> G	TTTCCAGTTTC		175				SNP (transition)				A	0.994	G
LAN201-4 assembled to LAN211 chrXIII v.10	chrXIII.fasta	0.8	Polymorphism	298693	298693					A -> G	TGCAGAAGATG		142				SNP (transition)				A	1	G
LAN201-4 assembled to LAN211 chrXIII v.10	chrXIII.fasta	0.8	Polymorphism	348689	348689	I -> T	41	122	2	A -> G	GCTCTATATCG	ATA -> ACA	139	CCS1	YMR038C	Copper chaperone for superoxide dismutase Sod1p, involved in oxidative stress protection; Met-X-Cys-X2-Cys motif within the N-terminal portion is involved in insertion of copper into Sod1p under conditions of copper deprivation	SNP (transition)	Substitution	NP_013752.1		A	0.993	G
LAN201-4 assembled to LAN211 chrXIII v.10	chrXIII.fasta	0.8	Polymorphism	407411	407411		186	558	3	A -> G	GCACAAACGTT	CAA -> CAG	248	AVO2	YMR068W	Component of a complex containing the Tor2p kinase and other proteins, which may have a role in regulation of cell growth	SNP (transition)	None	NP_013784.1	0.004	A	0.992	G
LAN201-4 assembled to LAN211 chrXIII v.10	chrXIII.fasta	0.8	Polymorphism	416768	416768	I -> T	1274	3821	2	A -> G	TCTCGATGTCA	ATC -> ACC	190	PDS5	YMR076C	Protein required for establishment and maintenance of sister chromatid condensation and cohesion, colocalizes with cohesin on chromosomes, may function as a protein-protein interaction scaffold; also required during meiosis	SNP (transition)	Substitution	NP_013793.1		A	1	G
LAN201-4 assembled to LAN211 chrXIII v.10	chrXIII.fasta	0.8	Polymorphism	429135	429135	F -> S	351	1052	2	A -> G	AGATGAACTCA	TTC -> TCC	196	NAM7	YMR080C	ATP-dependent RNA helicase of the SFI superfamily involved in nonsense mediated mRNA decay; required for efficient translation termination at nonsense codons and targeting of NMD substrates to P-bodies; involved in telomere maintenance	SNP (transition)	Substitution	NP_013797.1		A	0.995	G
LAN201-4 assembled to LAN211 chrXIII v.10	chrXIII.fasta	0.8	Polymorphism	445532	445532		44	130	1	A -> G	ACCCAACCATA	TTG -> CTG	173	VBA1	YMR088C	Permease of basic amino acids in the vacuolar membrane	SNP (transition)	None	NP_013806.1		A	1	G
LAN201-4 assembled to LAN211 chrXIII v.10	chrXIII.fasta	0.8	Polymorphism	459876	459876					A -> G	CAGGTATTTTG		214				SNP (transition)			0.005	A	0.991	G
LAN201-4 assembled to LAN211 chrXIII v.10	chrXIII.fasta	0.8	Polymorphism	484666	484666		8	24	3	A -> G	CTAAAAAACTT	AAA -> AAG	237	ILV2	YMR108W	Acetolactate synthase, catalyses the first common step in isoleucine and valine biosynthesis and is the target of several classes of inhibitors, localizes to the mitochondria; expression of the gene is under general amino acid control	SNP (transition)	None	NP_013826.1	0.008	A	0.992	G
LAN201-4 assembled to LAN211 chrXIII v.10	chrXIII.fasta	0.8	Polymorphism	485940	485940	K -> R	433	1298	2	A -> G	GGGCAAAATGA	AAA -> AGA	223	ILV2	YMR108W	Acetolactate synthase, catalyses the first common step in isoleucine and valine biosynthesis and is the target of several classes of inhibitors, localizes to the mitochondria; expression of the gene is under general amino acid control	SNP (transition)	Substitution	NP_013826.1	0.013	A	0.982	G
LAN201-4 assembled to LAN211 chrXIII v.10	chrXIII.fasta	0.8	Polymorphism	495832	495832	K -> R	92	275	2	A -> G	AAACAAGTCAC	AAG -> AGG	222	FOL3	YMR113W	Dihydrofolate synthetase, involved in folic acid biosynthesis; catalyzes the conversion of dihydropteroate to dihydrofolate in folate coenzyme biosynthesis	SNP (transition)	Substitution	NP_013831.1		A	0.995	G
LAN201-4 assembled to LAN211 chrXIII v.10	chrXIII.fasta	0.8	Polymorphism	510684	510684	V -> A	75	224	2	A -> G	TTGGAACAGGT	GTT -> GCT	197	RPL15B	YMR121C	Protein component of the large (60S) ribosomal subunit, nearly identical to Rpl15Ap and has similarity to rat L15 ribosomal protein; binds to 5.8 S rRNA	SNP (transition)	Substitution	NP_013840.1	0.005	A	0.995	G
LAN201-4 assembled to LAN211 chrXIII v.10	chrXIII.fasta	0.8	Polymorphism	511861	511861					A -> G	CAAATAACCTG		178				SNP (transition)			0.011	A	0.983	G
LAN201-4 assembled to LAN211 chrXIII v.10	chrXIII.fasta	0.8	Polymorphism	558332	558332	F -> S	251	752	2	A -> G	TAATGAATTCC	TTC -> TCC	222	TIF34	YMR146C	eIF3i subunit of the core complex of translation initiation factor 3 (eIF3), which is essential for translation; stimulates rate of ribosomal scanning during translation reinitiation	SNP (transition)	Substitution	NP_013866.1	0.009	A	0.986	G
LAN201-4 assembled to LAN211 chrXIII v.10	chrXIII.fasta	0.8	Polymorphism	604098	604098					A -> G	CGCTGACAAAT		175				SNP (transition)				A	0.994	G
LAN201-4 assembled to LAN211 chrXIII v.10	chrXIII.fasta	0.8	Polymorphism	698701	698701	D -> G	449	1346	2	A -> G	ACTAGACGTCA	GAC -> GGC	156	GAS3	YMR215W	Low abundance, possibly inactive member of the GAS family of GPI-containing proteins; putative 1,3-beta-glucanosyltransferase with similarity to other GAS family members; localizes to the cell wall; mRNA induced during sporulation	SNP (transition)	Substitution	NP_013942.1		A	1	G
LAN201-4 assembled to LAN211 chrXIII v.10	chrXIII.fasta	0.8	Polymorphism	752234	752234					A -> G	CTCTAAAAAAA		162				SNP (transition)				A	1	G
LAN201-4 assembled to LAN211 chrXIII v.10	chrXIII.fasta	0.8	Polymorphism	792851	792851	C -> R	361	1081	1	A -> G	ATGGCAAACTT	TGC -> CGC	218	TPS3	YMR261C	Regulatory subunit of trehalose-6-phosphate synthase/phosphatase complex, which synthesizes the storage carbohydrate trehalose; expression is induced by stress conditions and repressed by the Ras-cAMP pathway	SNP (transition)	Substitution	NP_013988.1		A	1	G
LAN201-4 assembled to LAN211 chrXIII v.10	chrXIII.fasta	0.8	Polymorphism	891100	891100		569	1707	3	A -> G	TCCTTACCAAC	GGT -> GGC	222	PSE1	YMR308C	Karyopherin/importin that interacts with the nuclear pore complex; acts as the nuclear import receptor for specific proteins, including Pdr1p, Yap1p, Ste12p, and Aft1p	SNP (transition)	None	NP_014039.1	0.005	A	0.995	G
LAN201-4 assembled to LAN211 chrXII v.10	chrXII.fasta	0.8	Polymorphism	82160	82160	I -> V	234	700	1	A -> G	TAGGTATTGAC	ATT -> GTT	200	FRA1	YLL029W	Protein involved in negative regulation of transcription of iron regulon; forms an iron independent complex with Fra2p, Grx3p, and Grx4p; cytosolic; mutant fails to repress transcription of iron regulon and is defective in spore formation	SNP (transition)	Substitution	NP_013071.1		A	0.99	G
LAN201-4 assembled to LAN211 chrXII v.10	chrXII.fasta	0.8	Polymorphism	141902	141902	T -> A	242	724	1	A -> G	TTAATACAAAC	ACA -> GCA	191	ORC3	YLL004W	Subunit of the origin recognition complex, which directs DNA replication by binding to replication origins and is also involved in transcriptional silencing	SNP (transition)	Substitution	NP_013097.1		A	0.995	G
LAN201-4 assembled to LAN211 chrXII v.10	chrXII.fasta	0.8	Polymorphism	187073	187073	S -> P	55	163	1	A -> G	AGTTGAAAATG	TCA -> CCA	192	IZH3	YLR023C	Membrane protein involved in zinc ion homeostasis, member of the four-protein IZH family, expression induced by zinc deficiency; deletion reduces sensitivity to elevated zinc and shortens lag phase, overexpression reduces Zap1p activity	SNP (transition)	Substitution	NP_013123.1		A	0.995	G
LAN201-4 assembled to LAN211 chrXII v.10	chrXII.fasta	0.8	Polymorphism	246721	246721	L -> P	123	368	2	A -> G	TAATCAGCAAT	CTG -> CCG	221	FCF2	YLR051C	Essential nucleolar protein involved in the early steps of 35S rRNA processing; interacts with Faf1p; member of a transcriptionally co-regulated set of genes called the RRB regulon	SNP (transition)	Substitution	NP_013152.1		A	1	G
LAN201-4 assembled to LAN211 chrXII v.10	chrXII.fasta	0.8	Polymorphism	638135	638135		408	1224	3	A -> G	TTCAGAAAGAG	AGA -> AGG	234	YEF3	YLR249W	Gamma subunit of translational elongation factor eEF1B, stimulates the binding of aminoacyl-tRNA (AA-tRNA) to ribosomes by releasing eEF1A (Tef1p/Tef2p) from the ribosomal complex; contains two ABC cassettes; binds and hydrolyzes ATP	SNP (transition)	None	NP_013350.1		A	1	G
LAN201-4 assembled to LAN211 chrXII v.10	chrXII.fasta	0.8	Polymorphism	714782	714782		85	255	3	A -> G	TCGCGAGCTGA	GCT -> GCC	198	MEC3	YLR288C	DNA damage and meiotic pachytene checkpoint protein; subunit of a heterotrimeric complex (Rad17p-Mec3p-Ddc1p) that forms a sliding clamp, loaded onto partial duplex DNA by a clamp loader complex; homolog of human and S. pombe Hus1	SNP (transition)	None	NP_013391.1		A	1	G
LAN201-4 assembled to LAN211 chrXII v.10	chrXII.fasta	0.8	Polymorphism	896568	896568		420	1260	3	A -> G	AAGTTAACCCT	GTT -> GTC	202	REH1	YLR387C	Cytoplasmic 60S subunit biogenesis factor, associates with pre-60S particles; similar to Rei1p and shares partially redundant function in cytoplasmic 60S subunit maturation; contains dispersed C2H2 zinc finger domains	SNP (transition)	None	NP_013491.1		A	1	G
LAN201-4 assembled to LAN211 chrXII v.10	chrXII.fasta	0.8	Polymorphism	922327	922327					A -> G	ATTTGAGCCAC		186				SNP (transition)				A	0.989	G
LAN201-4 assembled to LAN211 chrXIV v.10	chrXIV.fasta	0.8	Polymorphism	481577	481577	N -> S	61	182	2	A -> G	AGACAATCGCT	AAT -> AGT	134	APJ1	YNL077W	Putative chaperone of the HSP40 (DNAJ) family; overexpression interferes with propagation of the [Psi+] prion; the authentic, non-tagged protein is detected in highly purified mitochondria in high-throughput studies	SNP (transition)	Substitution	NP_014322.1	0.015	A	0.985	G
LAN201-4 assembled to LAN211 chrIV v.10	chrIV.fasta	0.8	Polymorphism	186962	186962	T -> I	675	2024	2	C -> T	AAATACAATAA	ACA -> ATA	174	ATG9	YDL149W	Transmembrane protein involved in forming Cvt and autophagic vesicles; cycles between the phagophore assembly site (PAS) and other cytosolic punctate structures, not found in autophagosomes; may be involved in membrane delivery to the PAS	SNP (transition)	Substitution	NP_010132.1		C	1	T
LAN201-4 assembled to LAN211 chrIV v.10	chrIV.fasta	0.8	Polymorphism	325980	325980	V -> I	62	184	1	C -> T	GGAAACATCTA	GTT -> ATT	207	BRE1	YDL074C	E3 ubiquitin ligase, forms heterodimer with Rad6p to monoubiquinate histone H2B-K123, which is required for the subsequent methylation of histone H3-K4 and H3-K79; required for DSBR, transcription, silencing, and checkpoint control	SNP (transition)	Substitution	NP_010209.1		C	0.995	T
LAN201-4 assembled to LAN211 chrIV v.10	chrIV.fasta	0.8	Polymorphism	386688	386688					C -> T	GACTCCCCGCT		151				SNP (transition)			0.02	C	0.974	T
LAN201-4 assembled to LAN211 chrIV v.10	chrIV.fasta	0.8	Polymorphism	1052063	1052063	S -> N	70	209	2	C -> T	AATTACTTATT	AGT -> AAT	176	DPL1	YDR294C	Dihydrosphingosine phosphate lyase, regulates intracellular levels of sphingolipid long-chain base phosphates (LCBPs), degrades phosphorylated long chain bases, prefers C16 dihydrosphingosine-l-phosphate as a substrate	SNP (transition)	Substitution	NP_010580.1		C	1	T
LAN201-4 assembled to LAN211 chrIV v.10	chrIV.fasta	0.8	Polymorphism	1266013	1266013		882	2646	3	C -> T	GAATACTTTAT	TAC -> TAT	189	SXM1	YDR395W	Nuclear transport factor (karyopherin) involved in protein transport between the cytoplasm and nucleoplasm; similar to Nmd5p, Cse1p, Lph2p, and the human cellular apoptosis susceptibility protein, CAS1	SNP (transition)	None	NP_010683.1	0.005	C	0.984	T
LAN201-4 assembled to LAN211 chrVIII v.10	chrVIII.fasta	0.8	Polymorphism	9394	9394	V -> I	274	820	1	C -> T	TTGTACTAATC	GTA -> ATA	226	ARN2	YHL047C	Transporter, member of the ARN family of transporters that specifically recognize siderophore-iron chelates; responsible for uptake of iron bound to the siderophore triacetylfusarinine C	SNP (transition)	Substitution	NP_011816.2		C	1	T
LAN201-4 assembled to LAN211 chrVIII v.10	chrVIII.fasta	0.8	Polymorphism	356052	356052	A -> V	382	1145	2	C -> T	TTATGCTTTAT	GCT -> GTT	187	EPT1	YHR123W	sn-1,2-diacylglycerol ethanolamine- and cholinephosphotranferase; not essential for viability	SNP (transition)	Substitution	NP_011991.1	0.005	C	0.995	T
LAN201-4 assembled to LAN211 chrVIII v.10	chrVIII.fasta	0.8	Polymorphism	359381	359381					C -> T	TATTGCTTTAC		178				SNP (transition)				C	1	T
LAN201-4 assembled to LAN211 chrVIII v.10	chrVIII.fasta	0.8	Polymorphism	427908	427908	V -> I	425	1273	1	C -> T	GCTTACTATTA	GTA -> ATA	192	DNA2	YHR164C	Tripartite DNA replication factor with single-stranded DNA-dependent ATPase, ATP-dependent nuclease, and helicase activities; required for Okazaki fragment processing; involved in DNA repair; cell-cycle dependent localization	SNP (transition)	Substitution	NP_012034.1		C	1	T
LAN201-4 assembled to LAN211 chrVIII v.10	chrVIII.fasta	0.8	Polymorphism	503899	503899	T -> I	503	1508	2	C -> T	CTACACCACAG	ACC -> ATC	163		YHR202W	hypothetical protein; green fluorescent protein (GFP)-fusion protein localizes to the vacuole, while HA-tagged protein is found in the soluble fraction, suggesting cytoplasmic localization	SNP (transition)	Substitution	NP_012072.1		C	1	T
LAN201-4 assembled to LAN211 chrVII v.10	chrVII.fasta	0.8	Polymorphism	13782	13782	G -> S	130	388	1	C -> T	CTCGCCATTCC	GGC -> AGC	208	MNT2	YGL257C	Mannosyltransferase involved in adding the 4th and 5th mannose residues of O-linked glycans	SNP (transition)	Substitution	NP_011257.1		C	1	T
LAN201-4 assembled to LAN211 chrVII v.10	chrVII.fasta	0.8	Polymorphism	105810	105810	D -> N	582	1744	1	C -> T	TTGGTCTGGGG	GAC -> AAC	205	CHC1	YGL206C	Clathrin heavy chain, subunit of the major coat protein involved in intracellular protein transport and endocytosis; two heavy chains form the clathrin triskelion structural component; the light chain (CLC1) is thought to regulate function	SNP (transition)	Substitution	NP_011309.1	0.01	C	0.99	T
LAN201-4 assembled to LAN211 chrVII v.10	chrVII.fasta	0.8	Polymorphism	276161	276161	S -> N	216	647	2	C -> T	AGTAGCTTATT	AGC -> AAC	196	MON1	YGL124C	Protein required for fusion of cvt-vesicles and autophagosomes with the vacuole; associates, as a complex with Ccz1p, with a perivacuolar compartment; potential Cdc28p substrate	SNP (transition)	Substitution	NP_011391.2		C	1	T
LAN201-4 assembled to LAN211 chrVII v.10	chrVII.fasta	0.8	Polymorphism	347374	347374		54	162	3	C -> T	GTAGGCAGTAC	GGC -> GGT	185	MAD1	YGL086W	Coiled-coil protein involved in the spindle-assembly checkpoint; phosphorylated by Mps1p upon checkpoint activation which leads to inhibition of the activity of the anaphase promoting complex; forms a complex with Mad2p	SNP (transition)	None	NP_011429.1	0.005	C	0.978	T
LAN201-4 assembled to LAN211 chrVII v.10	chrVII.fasta	0.8	Polymorphism	447901	447901	D -> N	244	730	1	C -> T	AGCATCTCCAC	GAT -> AAT	228	TRP5	YGL026C	Tryptophan synthase, catalyzes the last step of tryptophan biosynthesis; regulated by the general control system of amino acid biosynthesis	SNP (transition)	Substitution	NP_011489.1	0.004	C	0.996	T
LAN201-4 assembled to LAN211 chrVII v.10	chrVII.fasta	0.8	Polymorphism	466957	466957	S -> F	241	722	2	C -> T	ACCGTCTGTAG	TCT -> TTT	204	PUF4	YGL014W	Member of the PUF protein family, which is defined by the presence of Pumilio homology domains that confer RNA binding activity; preferentially binds mRNAs encoding nucleolar ribosomal RNA-processing factors	SNP (transition)	Substitution	NP_011501.1		C	0.995	T
LAN201-4 assembled to LAN211 chrVII v.10	chrVII.fasta	0.8	Polymorphism	501667	501667		480	1440	3	C -> T	TTATCCTCTGA	TCC -> TCT	182	CUL3	YGR003W	Ubiquitin-protein ligase, member of the cullin family with similarity to Cdc53p and human CUL3; required for ubiquitin-dependent degredation of the RNA Polymerase II subunit RPO21	SNP (transition)	None	NP_011517.1		C	1	T
LAN201-4 assembled to LAN211 chrVII v.10	chrVII.fasta	0.8	Polymorphism	555680	555680					C -> T	TTTTTCATGTC		127				SNP (transition)			0.008	C	0.992	T
LAN201-4 assembled to LAN211 chrVII v.10	chrVII.fasta	0.8	Polymorphism	631085	631085	D -> N	53	157	1	C -> T	AAAGTCCAAGA	GAC -> AAC	236	PRP38	YGR075C	Unique component of the U4/U6.U5 tri-snRNP particle, required for conformational changes which result in the catalytic activation of the spliceosome; dispensible for spliceosome assembly	SNP (transition)	Substitution	NP_011589.1	0.004	C	0.996	T
LAN201-4 assembled to LAN211 chrVII v.10	chrVII.fasta	0.8	Polymorphism	635821	635821	A -> T	253	757	1	C -> T	TAATGCTACCC	GCA -> ACA	193	PAC10	YGR078C	Part of the heteromeric co-chaperone GimC/prefoldincomplex, which promotes efficient protein folding	SNP (transition)	Substitution	NP_011592.1	0.005	C	0.995	T
LAN201-4 assembled to LAN211 chrVII v.10	chrVII.fasta	0.8	Polymorphism	638516	638516		100	300	3	C -> T	CTACTCTCTTG	CTC -> CTT	159	TWF1	YGR080W	Twinfilin, highly conserved actin monomer-sequestering protein involved in regulation of the cortical actin cytoskeleton, composed of two cofilin-like regions, localizes actin monomers to sites of rapid filament assembly	SNP (transition)	None	NP_011594.1		C	1	T
LAN201-4 assembled to LAN211 chrVII v.10	chrVII.fasta	0.8	Polymorphism	756411	756411					C -> T	ATGTGCTTTTA		126				SNP (transition)				C	1	T
LAN201-4 assembled to LAN211 chrVII v.10	chrVII.fasta	0.8	Polymorphism	756420	756420					C -> T	TAGTGCTGGGA		119				SNP (transition)				C	1	T
LAN201-4 assembled to LAN211 chrVII v.10	chrVII.fasta	0.8	Polymorphism	759471	759471		153	459	3	C -> T	GTAGACATTGG	GAC -> GAT	165	PEX4	YGR133W	Peroxisomal ubiquitin conjugating enzyme required for peroxisomal matrix protein import and peroxisome biogenesis	SNP (transition)	None	NP_011649.1		C	1	T
LAN201-4 assembled to LAN211 chrVII v.10	chrVII.fasta	0.8	Polymorphism	762948	762948	T -> I	1021	3062	2	C -> T	CGATACTATGC	ACT -> ATT	221	CAF130	YGR134W	Part of the evolutionarily-conserved CCR4-NOT transcriptional regulatory complex involved in controlling mRNA initiation, elongation, and degradation	SNP (transition)	Substitution	NP_011650.1		C	0.995	T
LAN201-4 assembled to LAN211 chrVII v.10	chrVII.fasta	0.8	Polymorphism	779515	779515		736	2206	1	C -> T	GCCATCTAAAT	CTA -> TTA	194	SKN1	YGR143W	Protein involved in sphingolipid biosynthesis; typeII membrane protein with similarity to Kre6p	SNP (transition)	None	NP_011659.1	0.01	C	0.99	T
LAN201-4 assembled to LAN211 chrVII v.10	chrVII.fasta	0.8	Polymorphism	944046	944046		96	288	3	C -> T	ATGATCAGTTT	CTG -> CTA	249	HSV2	YGR223C	Phosphatidylinositol 3,5-bisphosphate-binding protein, plays a role in micronucleophagy; predicted to fold as a seven-bladed beta-propeller; displays punctate cytoplasmic localization	SNP (transition)	None	NP_011739.1		C	1	T
LAN201-4 assembled to LAN211 chrVII v.10	chrVII.fasta	0.8	Polymorphism	968716	968716	C -> Y	697	2090	2	C -> T	GATAGCAGGAC	TGC -> TAC	174	KEL2	YGR238C	Protein that functions in a complex with Kel1p to negatively regulate mitotic exit, interacts with Tem1p and Lte1p; localizes to regions of polarized growth; potential Cdc28p substrate	SNP (transition)	Substitution	NP_011754.1	0.006	C	0.977	T
LAN201-4 assembled to LAN211 chrVII v.10	chrVII.fasta	0.8	Polymorphism	999403	999403		113	339	3	C -> T	GAAAACATGAT	AAC -> AAT	199	GCN5	YGR252W	Histone acetyltransferase, acetylates N-terminal lysines on histones H2B and H3; catalytic subunit of the ADA and SAGA histone acetyltransferase complexes; founding member of the Gcn5p-related N-acetyltransferase superfamily	SNP (transition)	None	NP_011768.1		C	1	T
LAN201-4 assembled to LAN211 chrVII v.10	chrVII.fasta	0.8	Polymorphism	1004788	1004788		457	1371	3	C -> T	AGATTCAAACC	TTG -> TTA	182	COQ6	YGR255C	Putative flavin-dependent monooxygenase, involved in ubiquinone (Coenzyme Q) biosynthesis; localizes to the matrix face of the mitochondrial inner membrane in a large complex with other ubiquinone biosynthetic enzymes	SNP (transition)	None	NP_011771.1		C	1	T
LAN201-4 assembled to LAN211 chrV v.10	chrV.fasta	0.8	Polymorphism	32075	32075		464	1392	3	C -> T	AATAACCATGC		218	CAN1	YEL063C	Plasma membrane arginine permease, requires phosphatidyl ethanolamine (PE) for localization, exclusively associated with lipid rafts; mutation confers canavanine resistance	SNP (transition)	Truncation	NP_010851.1	0.005	C	0.995	T
LAN201-4 assembled to LAN211 chrV v.10	chrV.fasta	0.8	Polymorphism	227575	227575	S -> N	229	686	2	C -> T	ATCTACTACTA	AGT -> AAT	187	KRE29	YER038C	Essential subunit of the Mms21-Smc5-Smc6 complex, required for growth and DNA repair; heterozygous mutant shows haploinsufficiency in K1 killer toxin resistance	SNP (transition)	Substitution	NP_010955.1		C	1	T
LAN201-4 assembled to LAN211 chrV v.10	chrV.fasta	0.8	Polymorphism	314575	314575		678	2034	3	C -> T	ATCAGCTCGGC	GAG -> GAA	245		YER077C	hypothetical protein; green fluorescent protein (GFP)-fusion protein localizes to the mitochondrion; null mutation results in a decrease in plasma membrane electron transport	SNP (transition)	None	NP_011000.1		C	0.996	T
LAN201-4 assembled to LAN211 chrV v.10	chrV.fasta	0.8	Polymorphism	339994	339994	A -> T	728	2182	1	C -> T	TTCAGCTGGGT	GCT -> ACT	200	MET6	YER091C	Cobalamin-independent methionine synthase, involvedin methionine biosynthesis and regeneration; requires aminimum of two glutamates on the methyltetrahydrofolatesubstrate, similar to bacterial metE homologs	SNP (transition)	Substitution	NP_011015.1	0.005	C	0.99	T
LAN201-4 assembled to LAN211 chrV v.10	chrV.fasta	0.8	Polymorphism	401613	401613		150	450	3	C -> T	GTAGTCCAAGA	GTC -> GTT	208	SCS2	YER120W	Integral ER membrane protein that regulates phospholipid metabolism via an interaction with the FFAT motif of Opi1p, also involved in telomeric silencing, disruption causes inositol auxotrophy above 34 degrees C, VAP homolog	SNP (transition)	None	NP_011046.1	0.005	C	0.995	T
LAN201-4 assembled to LAN211 chrV v.10	chrV.fasta	0.8	Polymorphism	414326	414326					C -> T	ATTGTCTTAAA		186				SNP (transition)				C	1	T
LAN201-4 assembled to LAN211 chrV v.10	chrV.fasta	0.8	Polymorphism	476078	476078	P -> S	342	1024	1	C -> T	CTTCCCCCACA	CCC -> TCC	172	OXA1	YER154W	Mitochondrial inner membrane insertase, mediates the insertion of both mitochondrial- and nuclear-encoded proteins from the matrix into the inner membrane, interacts with mitochondrial ribosomes; conserved from bacteria to animals	SNP (transition)	Substitution	NP_011081.1		C	1	T
LAN201-4 assembled to LAN211 chrV v.10	chrV.fasta	0.8	Polymorphism	488920	488920	S -> N	565	1694	2	C -> T	TAGCGCTATCC	AGC -> AAC	159		YER158C	hypothetical protein, has similarity to Afr1p; potentially phosphorylated by Cdc28p	SNP (transition)	Substitution	NP_011085.1		C	1	T
LAN201-4 assembled to LAN211 chrXIII v.10	chrXIII.fasta	0.8	Polymorphism	237169	237169					C -> T	AACCCCTTTTG		177				SNP (transition)				C	1	T
LAN201-4 assembled to LAN211 chrXII v.10	chrXII.fasta	0.8	Polymorphism	27807	27807	D -> N	167	499	1	C -> T	CTTGTCCCCCT	GAC -> AAC	180		YLL056C	hypothetical protein, transcription is activated byparalogous transcription factors Yrm1p and Yrr1p and genesinvolved in pleiotropic drug resistance (PDR); expressionis induced in cells treated with the mycotoxin patulin	SNP (transition)	Substitution	NP_013044.1		C	0.994	T
LAN201-4 assembled to LAN211 chrXI v.10	chrXI.fasta	0.8	Polymorphism	16181	16181					C -> T	TTTTCCTAATA		287				SNP (transition)			0.192	C	0.808	T
LAN201-4 assembled to LAN211 chrXI v.10	chrXI.fasta	0.8	Polymorphism	229219	229219		225	675	3	C -> T	ATTATCTTACT	AAG -> AAA	189	KTI12	YKL110C	Protein that plays a role, with Elongator complex, in modification of wobble nucleosides in tRNA; involved in sensitivity to G1 arrest induced by zymocin; interacts with chromatin throughout the genome; also interacts with Cdc19p	SNP (transition)	None	NP_012812.1		C	0.995	T
LAN201-4 assembled to LAN211 chrXI v.10	chrXI.fasta	0.8	Polymorphism	628166	628166	H -> Y	436	1306	1	C -> T	CTGAGCATTGG	CAT -> TAT	224		YKR096W	hypothetical protein that may interact with ribosomes, based on co-purification experiments; green fluorescent protein (GFP)-fusion protein localizes to the nucleus and cytoplasm; predicted to contain a PINc domain	SNP (transition)	Substitution	NP_013022.1	0.009	C	0.982	T
LAN201-4 assembled to LAN211 chrXI v.10	chrXI.fasta	0.8	Polymorphism	637907	637907		663	1989	3	C -> T	AGTAACGGCAG	AAC -> AAT	211	BAS1	YKR099W	Myb-related transcription factor involved in regulating basal and induced expression of genes of the purine and histidine biosynthesis pathways; also involved in regulation of meiotic recombination at specific genes	SNP (transition)	None	NP_013025.1		C	1	T
LAN201-4 assembled to LAN211 chrXIV v.10	chrXIV.fasta	0.8	Polymorphism	25165	25165	S -> F	373	1118	2	C -> T	CGCTTCCATGT	TCC -> TTC	214	EGT2	YNL327W	Glycosylphosphatidylinositol (GPI)-anchored cell wall endoglucanase required for proper cell separation after cytokinesis, expression is activated by Swi5p and tightly regulated in a cell cycle-dependent manner	SNP (transition)	Substitution	NP_014072.2		C	1	T
LAN201-4 assembled to LAN211 chrXIV v.10	chrXIV.fasta	0.8	Polymorphism	164725	164725	L -> F	35	103	1	C -> T	CAGTTCTTGGG	CTT -> TTT	169	FOL1	YNL256W	Multifunctional enzyme of the folic acid biosynthesis pathway, has dihydropteroate synthetase, dihydro-6-hydroxymethylpterin pyrophosphokinase, and dihydroneopterin aldolase activities	SNP (transition)	Substitution	NP_014143.2		C	1	T
LAN201-4 assembled to LAN211 chrXIV v.10	chrXIV.fasta	0.8	Polymorphism	471686	471686		101	303	3	C -> T	ATTGGCATTAA	GGC -> GGT	213	SAL1	YNL083W	ADP/ATP transporter; member of the Ca2+-binding subfamily of mitochondrial carriers, with two EF-hand motifs; transport activity of either Sal1p or Pet9p is critical for viability; polymorphic in different S. cerevisiae strains	SNP (transition)	None	NP_014316.3	0.019	C	0.972	T
LAN201-4 assembled to LAN211 chrXIV v.10	chrXIV.fasta	0.8	Polymorphism	472746	472746		455	1363	1	C -> T	GCAACCTGGTT	CTG -> TTG	196	SAL1	YNL083W	ADP/ATP transporter; member of the Ca2+-binding subfamily of mitochondrial carriers, with two EF-hand motifs; transport activity of either Sal1p or Pet9p is critical for viability; polymorphic in different S. cerevisiae strains	SNP (transition)	None	NP_014316.3	0.005	C	0.99	T
LAN201-4 assembled to LAN211 chrXIV v.10	chrXIV.fasta	0.8	Polymorphism	474205	474205	S -> L	270	809	2	C -> T	GAATTCGTTTG	TCG -> TTG	162	PMS1	YNL082W	ATP-binding protein required for mismatch repair inmitosis and meiosis; functions as a heterodimer withMlh1p, binds double- and single-stranded DNA via itsN-terminal domain, similar to E. coli MutL	SNP (transition)	Substitution	NP_014317.2		C	1	T
LAN201-4 assembled to LAN211 chrXIV v.10	chrXIV.fasta	0.8	Polymorphism	534701	534701	A -> T	66	196	1	C -> T	ATGTGCGCTGT	GCA -> ACA	176		YNL050C	hypothetical protein; YNL050c is not an essential gene	SNP (transition)	Substitution	NP_014348.1		C	0.994	T
LAN201-4 assembled to LAN211 chrXVI v.10	chrXVI.fasta	0.8	Polymorphism	118623	118623	R -> C	81	241	1	C -> T	AATCACGCAAG	CGC -> TGC	157	CET1	YPL228W	Beta (RNA 5'-triphosphatase) subunit of the mRNA capping enzyme, a heterodimer (the other subunit is CEG1, a guanylyltransferase) involved in adding the 5' cap to mRNA; the mammalian enzyme is a single bifunctional polypeptide	SNP (transition)	Substitution	NP_015096.1		C	1	T
LAN201-4 assembled to LAN211 chrXVI v.10	chrXVI.fasta	0.8	Polymorphism	155156	155156	S -> N	353	1058	2	C -> T	TGTAGCTTTCC	AGC -> AAC	172	SRP72	YPL210C	Core component of the signal recognition particle (SRP) ribonucleoprotein (RNP) complex that functions in targeting nascent secretory proteins to the endoplasmic reticulum (ER) membrane	SNP (transition)	Substitution	NP_015114.2		C	0.983	T
LAN201-4 assembled to LAN211 chrXVI v.10	chrXVI.fasta	0.8	Polymorphism	257955	257955	V -> M	464	1390	1	C -> T	TGTCACTATGC	GTG -> ATG	227	KIP2	YPL155C	Kinesin-related motor protein involved in mitotic spindle positioning, stabilizes microtubules by targeting Bik1p to the plus end; Kip2p levels are controlled during the cell cycle	SNP (transition)	Substitution	NP_015170.1		C	1	T
LAN201-4 assembled to LAN211 chrXVI v.10	chrXVI.fasta	0.8	Polymorphism	278618	278618	D -> N	364	1090	1	C -> T	AAAATCTTTGA	GAT -> AAT	203	KES1	YPL145C	Member of the oxysterol binding protein family, which includes seven yeast homologs; involved in negative regulation of Sec14p-dependent Golgi complex secretory functions, peripheral membrane protein that localizes to the Golgi complex	SNP (transition)	Substitution	NP_015180.1		C	1	T
LAN201-4 assembled to LAN211 chrXVI v.10	chrXVI.fasta	0.8	Polymorphism	346841	346841	R -> K	186	557	2	C -> T	CGGTTCTCGAT	AGA -> AAA	185		YPL109C	hypothetical protein; the authentic, non-tagged protein is detected in highly purified mitochondria in high-throughput studies	SNP (transition)	Substitution	NP_015216.3		C	1	T
LAN201-4 assembled to LAN211 chrXVI v.10	chrXVI.fasta	0.8	Polymorphism	357931	357931					C -> T	GAGTACAATCT		171				SNP (transition)				C	1	T
LAN201-4 assembled to LAN211 chrXVI v.10	chrXVI.fasta	0.8	Polymorphism	491987	491987					C -> T	ATTATCATTAT		123				SNP (transition)			0.016	C	0.984	T
LAN201-4 assembled to LAN211 chrXVI v.10	chrXVI.fasta	0.8	Polymorphism	500811	500811	D -> N	462	1384	1	C -> T	AACGTCATCGA	GAC -> AAC	248	SKS1	YPL026C	Putative serine/threonine protein kinase; involved in the adaptation to low concentrations of glucose independent of the SNF3 regulated pathway	SNP (transition)	Substitution	NP_015299.1	0.004	C	0.996	T
LAN201-4 assembled to LAN211 chrXVI v.10	chrXVI.fasta	0.8	Polymorphism	543702	543702		53	159	3	C -> T	AAATTCTTACT	AAG -> AAA	158	TFC8	YPL007C	One of six subunits of RNA polymerase III transcription initiation factor complex (TFIIIC); part of TFIIIC TauB domain that binds BoxB promoter sites of tRNA and other genes; linker between TauB and TauA domains; human homolog is TFIIIC-90	SNP (transition)	None	NP_015318.1		C	1	T
LAN201-4 assembled to LAN211 chrXVI v.10	chrXVI.fasta	0.8	Polymorphism	617539	617539	T -> I	716	2147	2	C -> T	TGTGACTTTAA	ACT -> ATT	223	ATH1	YPR026W	Acid trehalase required for utilization of extracellular trehalose	SNP (transition)	Substitution	NP_015351.1	0.004	C	0.991	T
LAN201-4 assembled to LAN211 chrXVI v.10	chrXVI.fasta	0.8	Polymorphism	623663	623663					C -> T	GTAACCGAAGC		176				SNP (transition)				C	1	T
LAN201-4 assembled to LAN211 chrXVI v.10	chrXVI.fasta	0.8	Polymorphism	630584	630584		897	2691	3	C -> T	ATCGTCTTGAG	GTC -> GTT	233	CSR2	YPR030W	Nuclear protein proposed to regulate utilization ofnonfermentable carbon sources and endocytosis of plasmamembrane proteins; overproduction suppresses chs5 spa2lethality at high temp; ubiquitinated by Rsp5p,deubiquitinated by Ubp2p	SNP (transition)	None	NP_015355.1		C	1	T
LAN201-4 assembled to LAN211 chrXVI v.10	chrXVI.fasta	0.8	Polymorphism	655152	655152					C -> T	CTCTTCATCAT		135				SNP (transition)				C	1	T
LAN201-4 assembled to LAN211 chrXVI v.10	chrXVI.fasta	0.8	Polymorphism	694557	694557	R -> K	99	296	2	C -> T	GTGTTCTGGAA	AGA -> AAA	213	TKL1	YPR074C	Transketolase, similar to Tkl2p; catalyzes conversion of xylulose-5-phosphate and ribose-5-phosphate to sedoheptulose-7-phosphate and glyceraldehyde-3-phosphate in the pentose phosphate pathway; needed for synthesis of aromatic amino acids	SNP (transition)	Substitution	NP_015399.1		C	0.995	T
LAN201-4 assembled to LAN211 chrXVI v.10	chrXVI.fasta	0.8	Polymorphism	757792	757792	L -> F	968	2902	1	C -> T	CAGATCTTTCA	CTT -> TTT	239	RGC1	YPR115W	Pleckstrin homology domain containing protein proposed to function as a glycerol channel activator; paralogous to Ask10p; green fluorescent protein (GFP)-fusion protein localizes to the cytoplasm	SNP (transition)	Substitution	NP_015440.1	0.004	C	0.996	T
LAN201-4 assembled to LAN211 chrXVI v.10	chrXVI.fasta	0.8	Polymorphism	925873	925873		364	1091	2	C -> T	TGATCCAGGTC		203	OPT2	YPR194C	Oligopeptide transporter; member of the OPT family,with potential orthologs in S. pombe and C. albicans; alsoplays a role in formation of mature vacuoles	SNP (transition)	Truncation	NP_015520.1	0.005	C	0.99	T
LAN201-4 assembled to LAN211 chrXV v.10	chrXV.fasta	0.8	Polymorphism	77913	77913		118	354	3	C -> T	TTTGGCTTTGC	GGC -> GGT	189	VPS68	YOL129W	Vacuolar membrane hypothetical protein involved in vacuolar protein sorting; also detected in the mitochondria	SNP (transition)	None	NP_014512.1		C	0.995	T
LAN201-4 assembled to LAN211 chrXV v.10	chrXV.fasta	0.8	Polymorphism	88885	88885		345	1035	3	C -> T	GGTAACTTCGG	AAC -> AAT	233	HRP1	YOL123W	Subunit of cleavage factor I, a five-subunit complex required for the cleavage and polyadenylation of pre-mRNA 3' ends; RRM-containing heteronuclear RNA binding protein and hnRNPA/B family member that binds to poly (A) signal sequences	SNP (transition)	None	NP_014518.1		C	0.996	T
LAN201-4 assembled to LAN211 chrXV v.10	chrXV.fasta	0.8	Polymorphism	96949	96949					C -> T	GACAACTCAGC		219				SNP (transition)			0.005	C	0.995	T
LAN201-4 assembled to LAN211 chrXV v.10	chrXV.fasta	0.8	Polymorphism	245904	245904		783	2349	3	C -> T	GACAACTTTAA	AAC -> AAT	179	PSK2	YOL045W	One of two (see also PSK1) PAS domain containing S/T protein kinases; regulates sugar flux and translation in response to an unknown metabolite by phosphorylating Ugp1p and Gsy2p (sugar flux) and Caf20p, Tif11p and Sro9p (translation)	SNP (transition)	None	NP_014597.1		C	0.994	T
LAN201-4 assembled to LAN211 chrXV v.10	chrXV.fasta	0.8	Polymorphism	398326	398326	V -> I	617	1849	1	C -> T	ATATACTTTTG	GTA -> ATA	219	SHE4	YOR035C	Protein containing a UCS (UNC-45/CRO1/SHE4) domain,binds to myosin motor domains to regulate myosin function;involved in endocytosis, polarization of the actincytoskeleton, and asymmetric mRNA localization	SNP (transition)	Substitution	NP_014678.1		C	1	T
LAN201-4 assembled to LAN211 chrXV v.10	chrXV.fasta	0.8	Polymorphism	582271	582271	R -> K	494	1481	2	C -> T	GAGGCCTATAT	AGG -> AAG	201	SIA1	YOR137C	Protein of unassigned function involved in activation of the Pma1p plasma membrane H+-ATPase by glucose	SNP (transition)	Substitution	NP_014780.1		C	1	T
LAN201-4 assembled to LAN211 chrXV v.10	chrXV.fasta	0.8	Polymorphism	608641	608641					C -> T	AATACCTCCTT		167				SNP (transition)			0.006	C	0.994	T
LAN201-4 assembled to LAN211 chrXV v.10	chrXV.fasta	0.8	Polymorphism	630305	630305		102	306	3	C -> T	TTTATCCTTAC	AGG -> AGA	171	NFI1	YOR156C	SUMO ligase, catalyzes the covalent attachment of SUMO (Smt3p) to proteins; involved in maintenance of proper telomere length	SNP (transition)	None	NP_014799.1		C	1	T
LAN201-4 assembled to LAN211 chrXV v.10	chrXV.fasta	0.8	Polymorphism	638386	638386		81	243	3	C -> T	AATGGCCAATC		202	PNS1	YOR161C	hypothetical protein; has similarity to Torpedo californica tCTL1p, which is postulated to be a choline transporter, neither null mutation nor overexpression affects choline transport	SNP (transition)	Truncation	NP_014804.1		C	0.985	T
LAN201-4 assembled to LAN211 chrXV v.10	chrXV.fasta	0.8	Polymorphism	648260	648260	E -> K	105	313	1	C -> T	TGCTTCCATCT	GAA -> AAA	203	SWT1	YOR166C	RNA endoribonuclease involved in perinuclear mRNP quality control via the turnover of aberrant, unprocessed pre-mRNAs; interacts with subunits of THO/TREX, TREX-2, and RNA polymerase II; contains a PIN (PilT N terminus) domain	SNP (transition)	Substitution	NP_014809.1		C	1	T
LAN201-4 assembled to LAN211 chrXV v.10	chrXV.fasta	0.8	Polymorphism	726340	726340	R -> K	322	965	2	C -> T	GCAGCCTTTGA	AGG -> AAG	177	GEP3	YOR205C	hypothetical protein; null mutant is defective in respiration and interacts synthetically with prohibitin (phb1); the authentic, non-tagged protein is detected in purified mitochondria in high-throughput studies	SNP (transition)	Substitution	NP_014848.1		C	1	T
LAN201-4 assembled to LAN211 chrXV v.10	chrXV.fasta	0.8	Polymorphism	741292	741292		116	348	3	C -> T	TTAAACTTTTC	AAG -> AAA	184	MGM1	YOR211C	Mitochondrial GTPase, present in complex with Ugo1pand Fzo1p; required for mt morphology and genomemaintenance; exists as long and short form with differentdistributions; homolog of human OPA1 involved in autosomaldominant optic atrophy	SNP (transition)	None	NP_014854.2		C	1	T
LAN201-4 assembled to LAN211 chrXV v.10	chrXV.fasta	0.8	Polymorphism	757340	757340	E -> K	97	289	1	C -> T	TTGTTCATTGT	GAA -> AAA	212	MCT1	YOR221C	Predicted malonyl-CoA:ACP transferase, putative component of a type-II mitochondrial fatty acid synthase that produces intermediates for phospholipid remodeling	SNP (transition)	Substitution	NP_014864.2		C	1	T
LAN201-4 assembled to LAN211 chrXV v.10	chrXV.fasta	0.8	Polymorphism	763402	763402		170	508	1	C -> T	AATCTCTGTTC	CTG -> TTG	194	HER1	YOR227W	hypothetical protein required for proliferation or remodeling of the ER that is caused by overexpression of Hmg2p; may interact with ribosomes, based on co-purification experiments	SNP (transition)	None	NP_014870.1	0.005	C	0.995	T
LAN201-4 assembled to LAN211 chrXV v.10	chrXV.fasta	0.8	Polymorphism	765773	765773	S -> F	960	2879	2	C -> T	TGATTCTATGT	TCT -> TTT	183	HER1	YOR227W	hypothetical protein required for proliferation or remodeling of the ER that is caused by overexpression of Hmg2p; may interact with ribosomes, based on co-purification experiments	SNP (transition)	Substitution	NP_014870.1	0.011	C	0.989	T
LAN201-4 assembled to LAN211 chrXV v.10	chrXV.fasta	0.8	Polymorphism	766659	766659					C -> T	CTTTCCTTTCT		163				SNP (transition)				C	1	T
LAN201-4 assembled to LAN211 chrXV v.10	chrXV.fasta	0.8	Polymorphism	830146	830146	D -> N	167	499	1	C -> T	CATGTCTTCAT	GAC -> AAC	209	VPH1	YOR270C	Subunit a of vacuolar-ATPase V0 domain, one of two isoforms (Vph1p and Stv1p); Vph1p is located in V-ATPase complexes of the vacuole while Stv1p is located in V-ATPase complexes of the Golgi and endosomes	SNP (transition)	Substitution	NP_014913.1		C	1	T
LAN201-4 assembled to LAN211 chrXV v.10	chrXV.fasta	0.8	Polymorphism	890700	890700	G -> E	269	806	2	C -> T	CAAATCCATAA	GGA -> GAA	217	MCH5	YOR306C	Plasma membrane riboflavin transporter; facilitatesthe uptake of vitamin B2; required for FAD-dependentprocesses; sequence similarity to mammalianmonocarboxylate permeases, however mutants are notdeficient in monocarboxylate transport	SNP (transition)	Substitution	NP_014951.2		C	1	T
LAN201-4 assembled to LAN211 chrXV v.10	chrXV.fasta	0.8	Polymorphism	915576	915576					C -> T	TAATTCTGGTA		167				SNP (transition)				C	1	T

## Sheet: HAP-induced diploid mutants
Document Name	Sequence Name	Track Name	Type	Minimum	Maximum	Amino Acid Change	CDS Codon Number	CDS Position	CDS Position Within Codon	Change	Context	Codon Change	Coverage	gene	locus_tag	note	Polymorphism Type	Protein Effect	protein_id	Reference Frequency	Reference Nucleotide(s)	Variant Frequency	Variant Nucleotide(s)
LAN211-1 assembled to LAN211 chrI v.10	chrI.fasta	0.4	Polymorphism	89705	89705	L -> P	859	2575	1	A -> G	ATTGTAGTTTT	CTA -> CCA	102	MYO4	YAL029C	One of two type V myosin motors (along with MYO2) involved in actin-based transport of cargos; required for mRNA transport, including ASH1 mRNA, and facilitating the growth and movement of ER tubules into the growing bud along with She3p	SNP (transition)	Substitution	NP_009373.1	0.539	A	0.461	G
LAN211-1 assembled to LAN211 chrI v.10	chrI.fasta	0.4	Polymorphism	167582	167582	L -> S	436	1307	2	A -> G	AATTTAACTTC	TTA -> TCA	112	BUD14	YAR014C	Protein involved in bud-site selection, Bud14p-Glc7p complex is a cortical regulator of dynein; inhibitor of the actin assembly factor Bnr1p (formin); diploid mutants display a random budding pattern instead of the wild-type bipolar pattern	SNP (transition)	Substitution	NP_009408.3	0.5	A	0.5	G
LAN211-1 assembled to LAN211 chrI v.10	chrI.fasta	0.4	Polymorphism	197709	197709					A -> G	AATTGATTGTT		102				SNP (transition)			0.539	A	0.461	G
LAN211-1 assembled to LAN211 chrI v.10	chrI.fasta	0.4	Polymorphism	28534	28534					C -> T	AATCACTACTC		84				SNP (transition)			0.44	C	0.56	T
LAN211-1 assembled to LAN211 chrI v.10	chrI.fasta	0.4	Polymorphism	126663	126663	A -> V	593	1778	2	C -> T	CGAGGCCAAAT	GCC -> GTC	96	TPD3	YAL016W	Regulatory subunit A of the heterotrimeric protein phosphatase 2A (PP2A), which also contains regulatory subunit Cdc55p and either catalytic subunit Pph21p or Pph22p; required for cell morphogenesis and transcription by RNA polymerase III	SNP (transition)	Substitution	NP_009386.1	0.354	C	0.635	T
LAN211-1 assembled to LAN211 chrI v.10	chrI.fasta	0.4	Polymorphism	39400	39400	F -> S	47	140	2	T -> C	TTGCTTTGAAC	TTT -> TCT	98	GPB2	YAL056W	Multistep regulator of cAMP-PKA signaling; inhibitsPKA downstream of Gpa2p and Cyr1p, thereby increasing cAMPdependency; inhibits Ras activity through directinteractions with Ira1p/2p; regulated by G-alpha proteinGpa2p; homolog of Gpb1p	SNP (transition)	Substitution	NP_009345.3	0.469	T	0.531	C
LAN211-1 assembled to LAN211 chrI v.10	chrI.fasta	0.4	Polymorphism	125916	125916	V -> A	344	1031	2	T -> C	ACAAGTTTCTG	GTT -> GCT	84	TPD3	YAL016W	Regulatory subunit A of the heterotrimeric protein phosphatase 2A (PP2A), which also contains regulatory subunit Cdc55p and either catalytic subunit Pph21p or Pph22p; required for cell morphogenesis and transcription by RNA polymerase III	SNP (transition)	Substitution	NP_009386.1	0.536	T	0.452	C
LAN211-1 assembled to LAN211 chrII v.10	chrII.fasta	0.4	Polymorphism	11585	11585		360	1078	1	A -> G	GACCAATATGT	TTG -> CTG	97	MAL33	YBR297W	MAL-activator protein, part of complex locus MAL3; nonfunctional in genomic reference strain S288C	SNP (transition)	None	NP_009856.1	0.515	A	0.485	G
LAN211-1 assembled to LAN211 chrII v.10	chrII.fasta	0.4	Polymorphism	41842	41842		35	105	3	A -> G	GACACAGCGTC	GCT -> GCC	92		YBR284W	hypothetical protein; YBR284W is not an essential gene; null mutant exhibits decreased resistance to rapamycin and wortmannin and synthetic phenotype with alpha-synuclein	SNP (transition)	None	NP_009843.1	0.522	A	0.478	G
LAN211-1 assembled to LAN211 chrII v.10	chrII.fasta	0.4	Polymorphism	43713	43713	Q -> R	316	946	1	A -> G	AATTCAATTGG	CAA -> CGA	122	SSH1	YBR283C	Subunit of the Ssh1 translocon complex; Sec61p homolog involved in co-translational pathway of protein translocation; not essential	SNP (transition)	Substitution	NP_009842.1	0.492	A	0.508	G
LAN211-1 assembled to LAN211 chrII v.10	chrII.fasta	0.4	Polymorphism	55806	55806					A -> G	AGTCAACAGAA		82				SNP (transition)			0.5	A	0.5	G
LAN211-1 assembled to LAN211 chrII v.10	chrII.fasta	0.4	Polymorphism	76703	76703	Y -> H	80	238	1	A -> G	AGAATACTTGT	TAT -> CAT	100	SHM1	YBR263W	Mitochondrial serine hydroxymethyltransferase, converts serine to glycine plus 5,10 methylenetetrahydrofolate; involved in generating precursors for purine, pyrimidine, amino acid, and lipid biosynthesis; reverse reaction generates serine	SNP (transition)	Substitution	NP_009822.2	0.53	A	0.47	G
LAN211-1 assembled to LAN211 chrII v.10	chrII.fasta	0.4	Polymorphism	81637	81637	V -> A	394	1181	2	A -> G	GCGAAACATGC	GTT -> GCT	66		YBR259W	hypothetical protein; YBR259W is not an essential gene	SNP (transition)	Substitution	NP_009818.1	0.576	A	0.424	G
LAN211-1 assembled to LAN211 chrII v.10	chrII.fasta	0.4	Polymorphism	82279	82279	L -> P	180	539	2	A -> G	ACTGGAGTTGC	CTC -> CCC	101		YBR259W	hypothetical protein; YBR259W is not an essential gene	SNP (transition)	Substitution	NP_009818.1	0.475	A	0.525	G
LAN211-1 assembled to LAN211 chrII v.10	chrII.fasta	0.4	Polymorphism	99866	99866	K -> R	373	1118	2	A -> G	TATCAAAATAT	AAA -> AGA	74	ENP1	YBR247C	Protein associated with U3 and U14 snoRNAs, required for pre-rRNA processing and 40S ribosomal subunit synthesis; localized in the nucleus and concentrated in the nucleolus	SNP (transition)	Substitution	NP_009806.1	0.459	A	0.541	G
LAN211-1 assembled to LAN211 chrII v.10	chrII.fasta	0.4	Polymorphism	104948	104948	N -> S	1096	3286	1	A -> G	GGAGAACGTTG	AAC -> AGC	83	ISW1	YBR245C	Member of the imitation-switch (ISWI) class of ATP-dependent chromatin remodeling complexes; ATPase that forms a complex with Ioc2p and Ioc4p to regulate transcription elongation, and a complex with Ioc3p to repress transcription initiation	SNP (transition)	Substitution	NP_009804.1	0.494	A	0.506	G
LAN211-1 assembled to LAN211 chrII v.10	chrII.fasta	0.4	Polymorphism	105661	105661	Y -> H	6	16	1	A -> G	ATCATAAAAAG	TAT -> CAT	76	GPX2	YBR244W	Phospholipid hydroperoxide glutathione peroxidase induced by glucose starvation that protects cells from phospholipid hydroperoxides and nonphospholipid peroxides during oxidative stress	SNP (transition)	Substitution	NP_009803.1	0.539	A	0.461	G
LAN211-1 assembled to LAN211 chrII v.10	chrII.fasta	0.4	Polymorphism	107256	107256		283	847	1	A -> G	GCCACAGTGTT	ACA -> ACG	66	ALG7	YBR243C	UDP-N-acetyl-glucosamine-1-P transferase, transfersGlc-Nac-P from UDP-GlcNac to Dol-P in the ER in the firststep of the dolichol pathway of protein asparagine-linkedglycosylation; inhibited by tunicamycin	SNP (transition)	None	NP_009802.1	0.455	A	0.545	G
LAN211-1 assembled to LAN211 chrII v.10	chrII.fasta	0.4	Polymorphism	129479	129479	I -> T	106	317	2	A -> G	CTCTGATATTA	ATC -> ACC	83	PBP2	YBR233W	RNA binding protein with similarity to mammalian heterogeneous nuclear RNP K protein, involved in the regulation of telomere position effect and telomere length	SNP (transition)	Substitution	NP_009792.1	0.47	A	0.53	G
LAN211-1 assembled to LAN211 chrII v.10	chrII.fasta	0.4	Polymorphism	148839	148839		98	294	3	A -> G	AGTGGATTTGT	GGA -> GGG	92		YBR220C	hypothetical protein; YBR220C is not an essential gene	SNP (transition)	None	NP_009779.1	0.457	A	0.543	G
LAN211-1 assembled to LAN211 chrII v.10	chrII.fasta	0.4	Polymorphism	164738	164738		200	600	3	A -> G	GTGGGAGAAAG	TCT -> TCC	89	NGR1	YBR212W	RNA binding protein that negatively regulates growth rate; interacts with the 3' UTR of the mitochondrial porin (POR1) mRNA and enhances its degradation; overexpression impairs mitochondrial function; expressed in stationary phase	SNP (transition)	None	NP_009771.1	0.562	A	0.438	G
LAN211-1 assembled to LAN211 chrII v.10	chrII.fasta	0.4	Polymorphism	208879	208879					A -> G	TTATGATTTTT		59				SNP (transition)			0.441	A	0.559	G
LAN211-1 assembled to LAN211 chrII v.10	chrII.fasta	0.4	Polymorphism	217190	217190					A -> G	ATAAAAACCCC		83				SNP (transition)			0.494	A	0.506	G
LAN211-1 assembled to LAN211 chrII v.10	chrII.fasta	0.4	Polymorphism	302629	302629		1646	4938	3	A -> G	GTGTTACTTTT	AGT -> AGC	107	MEC1	YBR136W	Genome integrity checkpoint protein and PI kinase superfamily member; signal transducer required for cell cycle arrest and transcriptional responses prompted by damaged or unreplicated DNA; monitors and participates in meiotic recombination	SNP (transition)	None	NP_009694.1	0.551	A	0.449	G
LAN211-1 assembled to LAN211 chrII v.10	chrII.fasta	0.4	Polymorphism	309892	309892	N -> D	318	953	2	A -> G	ATAGTAATCAC	AAT -> GAT	78	HSL7	YBR133C	Protein arginine N-methyltransferase that exhibits septin and Hsl1p-dependent bud neck localization and periodic Hsl1p-dependent phosphorylation; required along with Hsl1p for bud neck recruitment, phosphorylation, and degradation of Swe1p	SNP (transition)	Substitution	NP_009691.1	0.462	A	0.526	G
LAN211-1 assembled to LAN211 chrII v.10	chrII.fasta	0.4	Polymorphism	314958	314958	S -> P	370	1108	1	A -> G	GGATGAAATGA	TCA -> CCA	83	CCZ1	YBR131W	Protein involved in vacuolar assembly, essential for autophagy and the cytoplasm-to-vacuole pathway	SNP (transition)	Substitution	NP_009689.1	0.398	A	0.602	G
LAN211-1 assembled to LAN211 chrII v.10	chrII.fasta	0.4	Polymorphism	319374	319374	N -> D	88	262	1	A -> G	AGAATAATAAC	AAT -> GAT	107	ATG14	YBR128C	Autophagy-specific subunit of phosphatidylinositol 3-kinase complex I (with Vps34/15/30p); Atg14p targets complex I to the phagophore assembly site (PAS); required for localizing additional ATG proteins to the PAS; homolog of human Barkor	SNP (transition)	Substitution	NP_009686.1	0.486	A	0.514	G
LAN211-1 assembled to LAN211 chrII v.10	chrII.fasta	0.4	Polymorphism	391945	391945					A -> G	TAGTAACCTGC		57				SNP (transition)			0.491	A	0.509	G
LAN211-1 assembled to LAN211 chrII v.10	chrII.fasta	0.4	Polymorphism	446460	446460					A -> G	AAAGCATCTTT		78				SNP (transition)			0.487	A	0.5	G
LAN211-1 assembled to LAN211 chrII v.10	chrII.fasta	0.4	Polymorphism	486362	486362					A -> G	TCTTGAAATAA		95				SNP (transition)			0.495	A	0.505	G
LAN211-1 assembled to LAN211 chrII v.10	chrII.fasta	0.4	Polymorphism	524234	524234	I -> V	261	781	1	A -> G	CAGAAATCAGC	ATC -> GTC	100	YPK3	YBR028C	An AGC kinase phosphorylated by cAMP-dependent protein kinase (PKA) in a TORC1-dependent manner	SNP (transition)	Substitution	NP_009584.1	0.47	A	0.53	G
LAN211-1 assembled to LAN211 chrII v.10	chrII.fasta	0.4	Polymorphism	543750	543750					A -> G	TGTTGACCGTG		67				SNP (transition)			0.507	A	0.493	G
LAN211-1 assembled to LAN211 chrII v.10	chrII.fasta	0.4	Polymorphism	607652	607652	C -> R	718	2152	1	A -> G	CCAGCACTTAC	TGC -> CGC	107	HIR1	YBL008W	Subunit of the HIR complex, a nucleosome assembly complex involved in regulation of histone gene transcription; contributes to nucleosome formation, heterochromatic gene silencing, and formation of functional kinetochores	SNP (transition)	Substitution	NP_009545.2	0.57	A	0.421	G
LAN211-1 assembled to LAN211 chrII v.10	chrII.fasta	0.4	Polymorphism	646295	646295		211	631	1	A -> G	AACCAACATAT	TTG -> CTG	119	NCL1	YBL024W	S-adenosyl-L-methionine-dependent tRNA: m5C-methyltransferase, methylates cytosine to m5C at several positions in tRNAs and intron-containing pre-tRNAs; similar to Nop2p and human proliferation associated nucleolar protein p120	SNP (transition)	None	NP_009529.1	0.521	A	0.479	G
LAN211-1 assembled to LAN211 chrII v.10	chrII.fasta	0.4	Polymorphism	651933	651933		101	301	1	A -> G	AAAAAAACTTC	AAA -> AAG	95		YBL028C	hypothetical protein that may interact with ribosomes; green fluorescent protein (GFP)-fusion protein localizes to the nucleolus; predicted to be involved in ribosome biogenesis	SNP (transition)	None	NP_009525.1	0.474	A	0.526	G
LAN211-1 assembled to LAN211 chrII v.10	chrII.fasta	0.4	Polymorphism	667769	667769	E -> G	637	1909	1	A -> G	CAGTGAATTAC	GAA -> GGA	90	POL12	YBL035C	B subunit of DNA polymerase alpha-primase complex, required for initiation of DNA replication during mitotic and premeiotic DNA synthesis; also functions in telomere capping and length regulation	SNP (transition)	Substitution	NP_009518.1	0.556	A	0.444	G
LAN211-1 assembled to LAN211 chrII v.10	chrII.fasta	0.4	Polymorphism	689682	689682	K -> E	741	2221	1	A -> G	AGGTCAAGCAA	AAG -> GAG	94	EDE1	YBL047C	Key endocytic protein involved in a network of interactions with other endocytic proteins, binds membranes in a ubiquitin-dependent manner, may also bind ubiquitinated membrane-associated proteins	SNP (transition)	Substitution	NP_009506.1	0.532	A	0.468	G
LAN211-1 assembled to LAN211 chrII v.10	chrII.fasta	0.4	Polymorphism	708144	708144					A -> G	TAAGCATACAA		71				SNP (transition)			0.451	A	0.535	G
LAN211-1 assembled to LAN211 chrII v.10	chrII.fasta	0.4	Polymorphism	718286	718286					A -> G	GAGAGATATAG		64				SNP (transition)			0.531	A	0.469	G
LAN211-1 assembled to LAN211 chrII v.10	chrII.fasta	0.4	Polymorphism	730056	730056		33	99	3	A -> G	TTATAAACACA	TAA -> TAG	97		YBL071C-B	hypothetical protein; identified by gene-trapping, microarray-based expression analysis, and genome-wide homology searching	SNP (transition)	None	NP_878044.1	0.557	A	0.443	G
LAN211-1 assembled to LAN211 chrII v.10	chrII.fasta	0.4	Polymorphism	730073	730073					A -> G	CAAAAAGTATG		96				SNP (transition)			0.573	A	0.427	G
LAN211-1 assembled to LAN211 chrII v.10	chrII.fasta	0.4	Polymorphism	735495	735495	R -> G	81	241	1	A -> G	AAAGAAGATTC	AGA -> GGA	99	ILS1	YBL076C	Cytoplasmic isoleucine-tRNA synthetase, target of the G1-specific inhibitor reveromycin A	SNP (transition)	Substitution	NP_009477.1	0.505	A	0.495	G
LAN211-1 assembled to LAN211 chrII v.10	chrII.fasta	0.4	Polymorphism	759580	759580		96	288	3	A -> G	TTCGAAGACAA	GAA -> GAG	111	RPL23A	YBL087C	Protein component of the large (60S) ribosomal subunit, identical to Rpl23Bp and has similarity to E. coli L14 and rat L23 ribosomal proteins	SNP (transition)	None	NP_009466.1	0.505	A	0.495	G
LAN211-1 assembled to LAN211 chrII v.10	chrII.fasta	0.4	Polymorphism	759663	759663	D -> G	124	371	2	A -> G	TGCCGATTTAT	GAT -> GGT	83	RPL23A	YBL087C	Protein component of the large (60S) ribosomal subunit, identical to Rpl23Bp and has similarity to E. coli L14 and rat L23 ribosomal proteins	SNP (transition)	Substitution	NP_009466.1	0.482	A	0.518	G
LAN211-1 assembled to LAN211 chrII v.10	chrII.fasta	0.4	Polymorphism	764273	764273		1376	4128	3	A -> G	TGCAAAATATT	AAA -> AAG	77	TEL1	YBL088C	Protein kinase primarily involved in telomere length regulation; contributes to cell cycle checkpoint control in response to DNA damage; functionally redundant with Mec1p; homolog of human ataxia telangiectasia (ATM) gene	SNP (transition)	None	NP_009465.2	0.545	A	0.455	G
LAN211-1 assembled to LAN211 chrII v.10	chrII.fasta	0.4	Polymorphism	768413	768413		2757	8269	1	A -> G	AATGGACTAAG	GGA -> GGG	89	TEL1	YBL088C	Protein kinase primarily involved in telomere length regulation; contributes to cell cycle checkpoint control in response to DNA damage; functionally redundant with Mec1p; homolog of human ataxia telangiectasia (ATM) gene	SNP (transition)	None	NP_009465.2	0.483	A	0.506	G
LAN211-1 assembled to LAN211 chrII v.10	chrII.fasta	0.4	Polymorphism	781869	781869		203	607	1	A -> G	AATCAACTCTC	TTG -> CTG	85	ATP1	YBL099W	Alpha subunit of the F1 sector of mitochondrial F1F0 ATP synthase, which is a large, evolutionarily conserved enzyme complex required for ATP synthesis; phosphorylated	SNP (transition)	None	NP_009453.2	0.482	A	0.506	G
LAN211-1 assembled to LAN211 chrII v.10	chrII.fasta	0.4	Polymorphism	796582	796582		198	592	1	A -> G	ATGACACCAAA	ACA -> ACG	99	RTG3	YBL103C	Basic helix-loop-helix-leucine zipper (bHLH/Zip) transcription factor that forms a complex with another bHLH/Zip protein, Rtg1p, to activate the retrograde (RTG) and TOR pathways	SNP (transition)	None	NP_009447.1	0.525	A	0.465	G
LAN211-1 assembled to LAN211 chrII v.10	chrII.fasta	0.4	Polymorphism	291570	291570		1658	4973	2	C -> T	ATCGCCTTTTT	GCC -> GCT	82	IRA1	YBR140C	GTPase-activating protein that negatively regulatesRAS by converting it from the GTP- to the GDP-boundinactive form, required for reducing cAMP levels undernutrient limiting conditions, mediates membraneassociation of adenylate cyclase	SNP (transition)	None	NP_009698.1	0.512	C	0.488	T
LAN211-1 assembled to LAN211 chrII v.10	chrII.fasta	0.4	Polymorphism	656156	656156		227	681	3	C -> T	TCATTCTTGGC	TTC -> TTT	126	PET9	YBL030C	Major ADP/ATP carrier of the mitochondrial inner membrane, exchanges cytosolic ADP for mitochondrially synthesized ATP; also imports heme and ATP; phosphorylated; required for viability in many lab strains that carry a sal1 mutation	SNP (transition)	None	NP_009523.1	0.548	C	0.452	T
LAN211-1 assembled to LAN211 chrII v.10	chrII.fasta	0.4	Polymorphism	115835	115835					G -> A	CTATAGTTGGA		87				SNP (transition)			0.46	G	0.54	A
LAN211-1 assembled to LAN211 chrII v.10	chrII.fasta	0.4	Polymorphism	123544	123544	S -> L	926	2778	3	G -> A	GAATTGACGTA	TCA -> TTA	77		YBR235W	Putative ion transporter, similar to mammalian electroneutral Na(+)-(K+)-C1- cotransporter family; YBR235W is not an essential gene	SNP (transition)	Substitution	NP_009794.1	0.571	G	0.429	A
LAN211-1 assembled to LAN211 chrII v.10	chrII.fasta	0.4	Polymorphism	232012	232012	A -> T	53	157	1	G -> A	ACGGTGCTGTT	GCT -> ACT	80	SMY2	YBR172C	hypothetical protein involved in COPII vesicle formation; interacts with the Sec23p/Sec24p subcomplex; overexpression suppresses the temperature sensitivity of a myo2 mutant; has similarity to S. pombe Mpd2	SNP (transition)	Substitution	NP_009731.2	0.463	G	0.525	A
LAN211-1 assembled to LAN211 chrII v.10	chrII.fasta	0.4	Polymorphism	234581	234581	A -> V	95	284	2	G -> A	ATAAAGCGGCC	GCT -> GTT	83	SEC66	YBR171W	Non-essential subunit of Sec63 complex (Sec63p, Sec62p, Sec66p and Sec72p); with Sec61 complex, Kar2p/BiP and Lhs1p forms a channel competent for SRP-dependent and post-translational SRP-independent protein targeting and import into the ER	SNP (transition)	Substitution	NP_009730.1	0.554	G	0.446	A
LAN211-1 assembled to LAN211 chrII v.10	chrII.fasta	0.4	Polymorphism	245653	245653					G -> A	AAACAGATTTA		92				SNP (transition)			0.5	G	0.5	A
LAN211-1 assembled to LAN211 chrII v.10	chrII.fasta	0.4	Polymorphism	298949	298949	R -> K	353	1058	2	G -> A	ACTGAGGAAAT	AGG -> AAG	103		YBR138C	Cytoplasmic hypothetical protein, potentially phosphorylated by Cdc28p; YBR138C is not an essential gene	SNP (transition)	Substitution	NP_009696.2	0.524	G	0.476	A
LAN211-1 assembled to LAN211 chrII v.10	chrII.fasta	0.4	Polymorphism	363129	363129	A -> V	369	1106	2	G -> A	GTGAAGCTCCA	GCT -> GTT	62	AIM3	YBR108W	Protein interacting with Rvs167p; null mutant is viable and displays elevated frequency of mitochondrial genome loss	SNP (transition)	Substitution	NP_009666.3	0.532	G	0.435	A
LAN211-1 assembled to LAN211 chrII v.10	chrII.fasta	0.4	Polymorphism	655066	655066					G -> A	ATACAGAAGTA		61				SNP (transition)			0.525	G	0.475	A
LAN211-1 assembled to LAN211 chrII v.10	chrII.fasta	0.4	Polymorphism	696053	696053	G -> D	436	1307	2	G -> A	TAACGGTAACA	GGT -> GAT	94	PIN4	YBL051C	Protein involved in G2/M phase progression and response to DNA damage, interacts with Rad53p; contains an RNA recognition motif, a nuclear localization signal, and several SQ/TQ cluster domains; hyperphosphorylated in response to DNA damage	SNP (transition)	Substitution	NP_009502.1	0.532	G	0.468	A
LAN211-1 assembled to LAN211 chrII v.10	chrII.fasta	0.4	Polymorphism	734974	734974	G -> S	637	1909	1	G -> A	CGGGAGGTGGA	GGT -> AGT	72	SSA3	YBL075C	ATPase involved in protein folding and the responseto stress; plays a role in SRP-dependent cotranslationalprotein-membrane targeting and translocation; member ofthe heat shock protein 70 (HSP70) family; localized to thecytoplasm	SNP (transition)	Substitution	NP_009478.1	0.486	G	0.514	A
LAN211-1 assembled to LAN211 chrII v.10	chrII.fasta	0.4	Polymorphism	776038	776038		72	214	1	G -> A	GATTTGAGCGA		85		YBL095W	hypothetical protein; the authentic, non-tagged protein is detected in highly purified mitochondria in high-throughput studies	SNP (transition)	Truncation	NP_009457.1	0.459	G	0.541	A
LAN211-1 assembled to LAN211 chrII v.10	chrII.fasta	0.4	Polymorphism	152767	152767					T -> C	TTCGCTTTAGA		124				SNP (transition)			0.492	T	0.5	C
LAN211-1 assembled to LAN211 chrIII v.10	chrIII.fasta	0.4	Polymorphism	3586	3586					C -> T	TGATGCATCTC		99				SNP (transition)			0.505	C	0.495	T
LAN211-1 assembled to LAN211 chrIII v.10	chrIII.fasta	0.4	Polymorphism	59358	59358	P -> L	84	251	2	C -> T	TACGCCCTGGG	CCC -> CTC	69	GFD2	YCL036W	hypothetical protein, identified as a high-copy suppressor of a dbp5 mutation	SNP (transition)	Substitution	NP_009894.1	0.464	C	0.536	T
LAN211-1 assembled to LAN211 chrIII v.10	chrIII.fasta	0.4	Polymorphism	193177	193177					C -> T	TTGTCCATTAT		74				SNP (transition)			0.392	C	0.608	T
LAN211-1 assembled to LAN211 chrIII v.10	chrIII.fasta	0.4	Polymorphism	272950	272950	M -> I	1	3	3	C -> T	AACGGCATTAT	ATG -> ATA	102		YCR090C	hypothetical protein; green fluorescent protein (GFP)-fusion protein localizes to the cytoplasm and nucleus; YCR090C is not an essential gene	SNP (transition)	Substitution	NP_010014.1	0.48	C	0.52	T
LAN211-1 assembled to LAN211 chrIII v.10	chrIII.fasta	0.4	Polymorphism	52473	52473					T -> C	CCATCTTCTCT		36				SNP (transition)			0.472	T	0.528	C
LAN211-1 assembled to LAN211 chrIII v.10	chrIII.fasta	0.4	Polymorphism	174496	174496	E -> G	677	2030	2	T -> C	CACGCTCAATA	GAG -> GGG	100	SYP1	YCR030C	hypothetical protein that is involved in endocytic site formation; may regulate assembly and disassembly of the septin ring; colocalizes and interacts with septin subunits; potential role in actin cytoskeletal organization	SNP (transition)	Substitution	NP_009959.2	0.57	T	0.43	C
LAN211-1 assembled to LAN211 chrIII v.10	chrIII.fasta	0.4	Polymorphism	181102	181102	L -> P	499	1496	2	T -> C	ACATCTGATGA	CTG -> CCG	90	BPH1	YCR032W	PProtein homologous to human Chediak-Higashi syndrome and murine Beige proteins, which are implicated in disease syndromes due to defective lysosomal trafficking; mutant phenotype and genetic interactions suggest a role in protein sorting	SNP (transition)	Substitution	NP_009961.2	0.511	T	0.489	C
LAN211-1 assembled to LAN211 chrIII v.10	chrIII.fasta	0.4	Polymorphism	182769	182769	Y -> H	1055	3163	1	T -> C	TAATATATTCC	TAT -> CAT	89	BPH1	YCR032W	PProtein homologous to human Chediak-Higashi syndrome and murine Beige proteins, which are implicated in disease syndromes due to defective lysosomal trafficking; mutant phenotype and genetic interactions suggest a role in protein sorting	SNP (transition)	Substitution	NP_009961.2	0.461	T	0.539	C
LAN211-1 assembled to LAN211 chrIII v.10	chrIII.fasta	0.4	Polymorphism	186157	186157					T -> C	GTAGTTTATAT		96				SNP (transition)			0.521	T	0.479	C
LAN211-1 assembled to LAN211 chrIII v.10	chrIII.fasta	0.4	Polymorphism	202161	202161		1109	3327	3	T -> C	ACCATTAAAAA	TTA -> TTG	101	TAF2	YCR042C	TFIID subunit (150 kDa), involved in RNA polymeraseII transcription initiation	SNP (transition)	None	NP_009971.1	0.455	T	0.535	C
LAN211-1 assembled to LAN211 chrIII v.10	chrIII.fasta	0.4	Polymorphism	203738	203738	I -> V	583	1747	1	T -> C	CCCAATAGGCG	ATT -> GTT	100	TAF2	YCR042C	TFIID subunit (150 kDa), involved in RNA polymeraseII transcription initiation	SNP (transition)	Substitution	NP_009971.1	0.51	T	0.49	C
LAN211-1 assembled to LAN211 chrIII v.10	chrIII.fasta	0.4	Polymorphism	239451	239451	I -> T	103	308	2	T -> C	TGATATACATA	ATA -> ACA	78	CPR4	YCR069W	Peptidyl-prolyl cis-trans isomerase (cyclophilin), catalyzes the cis-trans isomerization of peptide bonds N-terminal to proline residues; has a potential role in the secretory pathway	SNP (transition)	Substitution	NP_009995.1	0.474	T	0.526	C
LAN211-1 assembled to LAN211 chrIII v.10	chrIII.fasta	0.4	Polymorphism	245547	245547	T -> A	377	1129	1	T -> C	CTTTGTCAAAG	ACA -> GCA	97	SSK22	YCR073C	MAP kinase kinase kinase of the HOG1 mitogen-activated signaling pathway; functionally redundant with, and homologous to, Ssk2p; interacts with and is activated by Ssk1p; phosphorylates Pbs2p	SNP (transition)	Substitution	NP_009998.2	0.526	T	0.474	C
LAN211-1 assembled to LAN211 chrIII v.10	chrIII.fasta	0.4	Polymorphism	246675	246675					T -> C	CATTTTCACCT		78				SNP (transition)			0.5	T	0.487	C
LAN211-1 assembled to LAN211 chrIII v.10	chrIII.fasta	0.4	Polymorphism	247313	247313	F -> L	88	262	1	T -> C	AACGGTTCAAG	TTC -> CTC	95	SOL2	YCR073W-A	Protein with a possible role in tRNA export; shows similarity to 6-phosphogluconolactonase non-catalytic domains but does not exhibit this enzymatic activity; homologous to Sol1p, Sol3p, and Sol4p	SNP (transition)	Substitution	NP_009999.2	0.432	T	0.516	C
LAN211-1 assembled to LAN211 chrIII v.10	chrIII.fasta	0.4	Polymorphism	262152	262152		130	390	3	T -> C	GGTTGTTGCGC	CAA -> CAG	64	TUP1	YCR084C	General repressor of transcription, forms complex with Cyc8p, involved in the establishment of repressive chromatin structure through interactions with histones H3 and H4, appears to enhance expression of some genes	SNP (transition)	None	NP_010007.1	0.484	T	0.469	C
LAN211-1 assembled to LAN211 chrIII v.10	chrIII.fasta	0.4	Polymorphism	274191	274191					T -> C	ACATGTCAAGG		58				SNP (transition)			0.534	T	0.466	C
LAN211-1 assembled to LAN211 chrIII v.10	chrIII.fasta	0.4	Polymorphism	276548	276548	S -> P	686	2058	3	T -> C	CCTACTCTGAA	TCT -> CCT	74	KIN82	YCR091W	Putative serine/threonine protein kinase implicatedin the regulation of phospholipid asymmetry through theactivation of phospholipid translocases (flippases)Lem3p-Dnf1p/Dnf2p; similar to Fpk1p	SNP (transition)	Substitution	NP_010015.3	0.459	T	0.541	C
LAN211-1 assembled to LAN211 chrIV v.10	chrIV.fasta	0.4	Polymorphism	23173	23173	Y -> C	117	350	2	A -> G	CAGATACGACG	TAC -> TGC	103	LRG1	YDL240W	Putative GTPase-activating protein (GAP) involved in the Pkc1p-mediated signaling pathway that controls cell wall integrity; appears to specifically regulate 1,3-beta-glucan synthesis	SNP (transition)	Substitution	NP_010041.2	0.544	A	0.456	G
LAN211-1 assembled to LAN211 chrIV v.10	chrIV.fasta	0.4	Polymorphism	42393	42393					A -> G	ACATAATCATC		81				SNP (transition)			0.481	A	0.506	G
LAN211-1 assembled to LAN211 chrIV v.10	chrIV.fasta	0.4	Polymorphism	94607	94607					A -> G	CACAAACTATC		108				SNP (transition)			0.519	A	0.472	G
LAN211-1 assembled to LAN211 chrIV v.10	chrIV.fasta	0.4	Polymorphism	116759	116759	K -> R	142	425	2	A -> G	TGAAAAACTAG	AAA -> AGA	79	ARF1	YDL192W	ADP-ribosylation factor, GTPase of the Ras superfamily involved in regulation of coated vesicle formation in intracellular trafficking within the Golgi; functionally interchangeable with Arf2p	SNP (transition)	Substitution	NP_010089.1	0.418	A	0.582	G
LAN211-1 assembled to LAN211 chrIV v.10	chrIV.fasta	0.4	Polymorphism	117248	117248					A -> G	AAATCATATTA		80				SNP (transition)			0.512	A	0.475	G
LAN211-1 assembled to LAN211 chrIV v.10	chrIV.fasta	0.4	Polymorphism	146227	146227		459	1377	3	A -> G	ACATCAGTTGT	ACT -> ACC	94	DLD1	YDL174C	D-lactate dehydrogenase, oxidizes D-lactate to pyruvate, transcription is heme-dependent, repressed by glucose, and derepressed in ethanol or lactate; located in the mitochondrial inner membrane	SNP (transition)	None	NP_010107.1	0.532	A	0.457	G
LAN211-1 assembled to LAN211 chrIV v.10	chrIV.fasta	0.4	Polymorphism	162089	162089		360	1080	3	A -> G	GGGCAATTCCA	AAT -> AAC	92	NRP1	YDL167C	Putative RNA binding hypothetical protein; localizes to stress granules induced by glucose deprivation; predicted to be involved in ribosome biogenesis	SNP (transition)	None	NP_010114.1	0.554	A	0.446	G
LAN211-1 assembled to LAN211 chrIV v.10	chrIV.fasta	0.4	Polymorphism	196851	196851	V -> A	447	1340	2	A -> G	TTGTAACTTTG	GTT -> GCT	97	COP1	YDL145C	Alpha subunit of COPI vesicle coatomer complex, which surrounds transport vesicles in the early secretory pathway	SNP (transition)	Substitution	NP_010136.1	0.515	A	0.474	G
LAN211-1 assembled to LAN211 chrIV v.10	chrIV.fasta	0.4	Polymorphism	198220	198220					A -> G	AAGACACTACA		88				SNP (transition)			0.5	A	0.489	G
LAN211-1 assembled to LAN211 chrIV v.10	chrIV.fasta	0.4	Polymorphism	200006	200006					A -> G	TATAGAACGAT		83				SNP (transition)			0.506	A	0.494	G
LAN211-1 assembled to LAN211 chrIV v.10	chrIV.fasta	0.4	Polymorphism	215553	215553	N -> S	730	2190	3	A -> G	AAGCAACGACA	AAC -> AGC	79	RGT2	YDL138W	Plasma membrane high glucose sensor that regulates glucose transport; contains 12 predicted transmembrane segments and a long C-terminal tail required for induction of hexose transporters; highly similar to Snf3p	SNP (transition)	Substitution	NP_010143.1	0.443	A	0.557	G
LAN211-1 assembled to LAN211 chrIV v.10	chrIV.fasta	0.4	Polymorphism	216118	216118					A -> G	TTCGGAAACTT		92				SNP (transition)			0.478	A	0.511	G
LAN211-1 assembled to LAN211 chrIV v.10	chrIV.fasta	0.4	Polymorphism	221597	221597					A -> G	TATAAAGTAGA		79				SNP (transition)			0.481	A	0.519	G
LAN211-1 assembled to LAN211 chrIV v.10	chrIV.fasta	0.4	Polymorphism	233908	233908					A -> G	TAAGAACAGTA		97				SNP (transition)			0.577	A	0.423	G
LAN211-1 assembled to LAN211 chrIV v.10	chrIV.fasta	0.4	Polymorphism	262679	262679	N -> D	1251	3751	1	A -> G	ACGCGAACATC	AAC -> GAC	115	TRM3	YDL112W	2'-O-ribose methyltransferase, catalyzes the ribosemethylation of the guanosine nucleotide at position 18 oftRNAs	SNP (transition)	Substitution	NP_010171.1	0.574	A	0.417	G
LAN211-1 assembled to LAN211 chrIV v.10	chrIV.fasta	0.4	Polymorphism	291462	291462	I -> V	514	1540	1	A -> G	ACGAAATTTCT	ATT -> GTT	85	PMT5	YDL093W	Protein O-mannosyltransferase, transfers mannose residues from dolichyl phosphate-D-mannose to protein serine/threonine residues; acts in a complex with Pmt3p, can instead interact with Pmt2p in some conditions; target for new antifungals	SNP (transition)	Substitution	NP_010190.1	0.541	A	0.447	G
LAN211-1 assembled to LAN211 chrIV v.10	chrIV.fasta	0.4	Polymorphism	296088	296088	Y -> H	86	256	1	A -> G	CAAGTACATTT	TAC -> CAC	94	RAM1	YDL090C	Beta subunit of the CAAX farnesyltransferase (FTase) that prenylates the a-factor mating pheromone and Ras proteins; required for the membrane localization of Ras proteins and a-factor; homolog of the mammalian FTase beta subunit	SNP (transition)	Substitution	NP_010193.1	0.564	A	0.436	G
LAN211-1 assembled to LAN211 chrIV v.10	chrIV.fasta	0.4	Polymorphism	298065	298065	N -> S	411	1232	2	A -> G	TAACAATTTGG	AAT -> AGT	90	NUR1	YDL089W	hypothetical protein; interacts with Csm1p, Lrs4p; required for rDNA repeat stability; null mutant causes increase in unequal sister-chromatid exchange; GFP-fusion protein localizes to the nuclear periphery, possible Cdc28p substrate	SNP (transition)	Substitution	NP_010194.1	0.511	A	0.489	G
LAN211-1 assembled to LAN211 chrIV v.10	chrIV.fasta	0.4	Polymorphism	304903	304903					A -> G	TGTTTACTATC		82				SNP (transition)			0.427	A	0.573	G
LAN211-1 assembled to LAN211 chrIV v.10	chrIV.fasta	0.4	Polymorphism	306925	306925					A -> G	GAAAAAATCTT		113				SNP (transition)			0.513	A	0.487	G
LAN211-1 assembled to LAN211 chrIV v.10	chrIV.fasta	0.4	Polymorphism	315622	315622	S -> P	261	781	1	A -> G	AAGTGACTCCG	TCA -> CCA	85	MDH3	YDL078C	Peroxisomal malate dehydrogenase, catalyzes interconversion of malate and oxaloacetate; involved in the glyoxylate cycle	SNP (transition)	Substitution	NP_010205.1	0.482	A	0.518	G
LAN211-1 assembled to LAN211 chrIV v.10	chrIV.fasta	0.4	Polymorphism	352261	352261	N -> S	271	812	2	A -> G	CTCAAATTATG	AAT -> AGT	84		YDL057W	hypothetical protein; YDL057W is not an essential gene	SNP (transition)	Substitution	NP_010226.1	0.5	A	0.5	G
LAN211-1 assembled to LAN211 chrIV v.10	chrIV.fasta	0.4	Polymorphism	352719	352719					A -> G	AATCAACAGAT		86				SNP (transition)			0.384	A	0.616	G
LAN211-1 assembled to LAN211 chrIV v.10	chrIV.fasta	0.4	Polymorphism	372907	372907	S -> P	240	719	2	A -> G	ATTGGAGTCCT	TCC -> CCC	98	FAD1	YDL045C	Flavin adenine dinucleotide (FAD) synthetase, performs the second step in synthesis of FAD from riboflavin	SNP (transition)	Substitution	NP_010239.1	0.561	A	0.439	G
LAN211-1 assembled to LAN211 chrIV v.10	chrIV.fasta	0.4	Polymorphism	376681	376681					A -> G	ATTTGACTACA		90				SNP (transition)			0.589	A	0.411	G
LAN211-1 assembled to LAN211 chrIV v.10	chrIV.fasta	0.4	Polymorphism	392646	392646					A -> G	CGTATAAGGTG		69				SNP (transition)			0.522	A	0.478	G
LAN211-1 assembled to LAN211 chrIV v.10	chrIV.fasta	0.4	Polymorphism	395981	395981		583	1749	3	A -> G	TTTCAACCCCC	CAA -> CAG	77	DBP10	YDL031W	Putative ATP-dependent RNA helicase of the DEAD-boxprotein family, constituent of 66S pre-ribosomalparticles; essential protein involved in ribosomebiogenesis	SNP (transition)	None	NP_010253.2	0.403	A	0.571	G
LAN211-1 assembled to LAN211 chrIV v.10	chrIV.fasta	0.4	Polymorphism	396793	396793	K -> R	854	2561	2	A -> G	TAACAAGAAAT	AAG -> AGG	74	DBP10	YDL031W	Putative ATP-dependent RNA helicase of the DEAD-boxprotein family, constituent of 66S pre-ribosomalparticles; essential protein involved in ribosomebiogenesis	SNP (transition)	Substitution	NP_010253.2	0.446	A	0.554	G
LAN211-1 assembled to LAN211 chrIV v.10	chrIV.fasta	0.4	Polymorphism	400435	400435		319	957	3	A -> G	AAAGAATTGAA	GAA -> GAG	96	ARP2	YDL029W	Essential component of the Arp2/3 complex, which isa highly conserved actin nucleation center required forthe motility and integrity of actin patches; involved inendocytosis and membrane growth and polarity	SNP (transition)	None	NP_010255.1	0.438	A	0.563	G
LAN211-1 assembled to LAN211 chrIV v.10	chrIV.fasta	0.4	Polymorphism	522705	522705		291	873	3	A -> G	AACCAACCAAA	CAA -> CAG	110	ARO3	YDR035W	3-deoxy-D-arabino-heptulosonate-7-phosphate (DAHP) synthase, catalyzes the first step in aromatic amino acid biosynthesis and is feedback-inhibited by phenylalanine or high concentration of tyrosine or tryptophan	SNP (transition)	None	NP_010320.1	0.464	A	0.527	G
LAN211-1 assembled to LAN211 chrIV v.10	chrIV.fasta	0.4	Polymorphism	527122	527122	R -> G	556	1668	3	A -> G	TTGATAGACTG	AGA -> GGA	90	KRS1	YDR037W	Lysyl-tRNA synthetase	SNP (transition)	Substitution	NP_010322.1	0.589	A	0.411	G
LAN211-1 assembled to LAN211 chrIV v.10	chrIV.fasta	0.4	Polymorphism	592868	592868	I -> V	138	412	1	A -> G	CACTGATCCTC	ATC -> GTC	75	SNF11	YDR073W	Subunit of the SWI/SNF chromatin remodeling complexinvolved in transcriptional regulation; interacts with ahighly conserved 40-residue sequence of Snf2p	SNP (transition)	Substitution	NP_010358.1	0.573	A	0.427	G
LAN211-1 assembled to LAN211 chrIV v.10	chrIV.fasta	0.4	Polymorphism	605816	605816		597	1791	3	A -> G	GTAGAAATTGC	GAA -> GAG	98	VPS41	YDR080W	Vacuolar membrane protein that is a subunit of the homotypic vacuole fusion and vacuole protein sorting (HOPS) complex; essential for membrane docking and fusion at the Golgi-to-endosome and endosome-to-vacuole stages of protein transport	SNP (transition)	None	NP_010365.1	0.531	A	0.469	G
LAN211-1 assembled to LAN211 chrIV v.10	chrIV.fasta	0.4	Polymorphism	619411	619411		85	253	1	A -> G	ATCTAAAGCAC	TTA -> CTA	78	SLU7	YDR088C	RNA splicing factor, required for ATP-independent portion of 2nd catalytic step of spliceosomal RNA splicing; interacts with Prp18p; contains zinc knuckle domain	SNP (transition)	None	NP_010373.1	0.551	A	0.449	G
LAN211-1 assembled to LAN211 chrIV v.10	chrIV.fasta	0.4	Polymorphism	642000	642000	I -> T	619	1856	2	A -> G	AAGTGATACCA	ATC -> ACC	108	MSH6	YDR097C	Protein required for mismatch repair in mitosis andmeiosis, forms a complex with Msh2p to repair bothsingle-base & insertion-deletion mispairs; potentiallyphosphorylated by Cdc28p	SNP (transition)	Substitution	NP_010382.1	0.454	A	0.528	G
LAN211-1 assembled to LAN211 chrIV v.10	chrIV.fasta	0.4	Polymorphism	644716	644716	V -> A	113	338	2	A -> G	ATGGAACAGCT	GTT -> GCT	88	GRX3	YDR098C	Hydroperoxide and superoxide-radical responsive glutathione-dependent oxidoreductase; monothiol glutaredoxin subfamily member along with Grx4p and Grx5p; protects cells from oxidative damage	SNP (transition)	Substitution	NP_010383.1	0.523	A	0.477	G
LAN211-1 assembled to LAN211 chrIV v.10	chrIV.fasta	0.4	Polymorphism	694400	694400					A -> G	CAAGAAATTAT		93				SNP (transition)			0.559	A	0.441	G
LAN211-1 assembled to LAN211 chrIV v.10	chrIV.fasta	0.4	Polymorphism	711826	711826	N -> D	750	2249	2	A -> G	GAGGTAATTTT	AAT -> GAT	84	MTC5	YDR128W	hypothetical protein; mtc5 is synthetically sick with cdc13-1	SNP (transition)	Substitution	NP_010413.1	0.488	A	0.512	G
LAN211-1 assembled to LAN211 chrIV v.10	chrIV.fasta	0.4	Polymorphism	715915	715915		246	738	3	A -> G	ATATTATCAGG	GAT -> GAC	84	FIN1	YDR130C	Spindle pole body-related intermediate filament protein; forms cell cycle-specific filaments between spindle pole bodies in mother and daughter cells; localization cell-cycle dependent; involved in Glc7p localization and regulation	SNP (transition)	None	NP_010415.1	0.476	A	0.524	G
LAN211-1 assembled to LAN211 chrIV v.10	chrIV.fasta	0.4	Polymorphism	720480	720480					A -> G	TATTCAATTTT		85				SNP (transition)			0.424	A	0.576	G
LAN211-1 assembled to LAN211 chrIV v.10	chrIV.fasta	0.4	Polymorphism	751692	751692	D -> G	11	32	2	A -> G	CAGTGACGCAA	GAC -> GGC	81	EKI1	YDR147W	Ethanolamine kinase, primarily responsible for phosphatidylethanolamine synthesis via the CDP-ethanolamine pathway; exhibits some choline kinase activity, thus contributing to phosphatidylcholine synthesis via the CDP-choline pathway	SNP (transition)	Substitution	NP_010431.1	0.481	A	0.519	G
LAN211-1 assembled to LAN211 chrIV v.10	chrIV.fasta	0.4	Polymorphism	753155	753155	K -> E	499	1496	2	A -> G	TTTGTAAAGAA	AAA -> GAA	79	EKI1	YDR147W	Ethanolamine kinase, primarily responsible for phosphatidylethanolamine synthesis via the CDP-ethanolamine pathway; exhibits some choline kinase activity, thus contributing to phosphatidylcholine synthesis via the CDP-choline pathway	SNP (transition)	Substitution	NP_010431.1	0.468	A	0.532	G
LAN211-1 assembled to LAN211 chrIV v.10	chrIV.fasta	0.4	Polymorphism	779385	779385	N -> D	105	313	1	A -> G	TAATGAACATC	AAC -> GAC	111		YDR161W	hypothetical protein; non-essential gene; proposed function in rRNA and ribosome biosynthesis based on transcriptional co-regulation; genetic interactions suggest a role in ER-associated protein degradation (ERAD)	SNP (transition)	Substitution	NP_010445.1	0.495	A	0.505	G
LAN211-1 assembled to LAN211 chrIV v.10	chrIV.fasta	0.4	Polymorphism	794318	794318					A -> G	ACATGAGAAGG		87				SNP (transition)			0.506	A	0.494	G
LAN211-1 assembled to LAN211 chrIV v.10	chrIV.fasta	0.4	Polymorphism	806720	806720	R -> G	24	70	1	A -> G	GCCAGAGAGGG	AGA -> GGA	67	HSP42	YDR171W	Small heat shock protein (sHSP) with chaperone activity; forms barrel-shaped oligomers that suppress unfolded protein aggregation; involved in cytoskeleton reorganization after heat shock	SNP (transition)	Substitution	NP_010456.1	0.418	A	0.582	G
LAN211-1 assembled to LAN211 chrIV v.10	chrIV.fasta	0.4	Polymorphism	815290	815290	D -> G	270	809	2	A -> G	AAATGATTTGA	GAT -> GGT	101	NGG1	YDR176W	Transcriptional regulator involved in glucose repression of Gal4p-regulated genes; component of transcriptional adaptor and histone acetyltransferase complexes, the ADA complex, the SAGA complex, and the SLIK complex	SNP (transition)	Substitution	NP_010461.1	0.465	A	0.535	G
LAN211-1 assembled to LAN211 chrIV v.10	chrIV.fasta	0.4	Polymorphism	818371	818371	K -> E	131	391	1	A -> G	GGCACAAGTAC	AAG -> GAG	67	SDH4	YDR178W	Membrane anchor subunit of succinate dehydrogenase (Sdh1p, Sdh2p, Sdh3p, Sdh4p), which couples the oxidation of succinate to the transfer of electrons to ubiquinone as part of the TCA cycle and the mitochondrial respiratory chain	SNP (transition)	Substitution	NP_010463.1	0.493	A	0.507	G
LAN211-1 assembled to LAN211 chrIV v.10	chrIV.fasta	0.4	Polymorphism	825289	825289	T -> A	1323	3967	1	A -> G	GTGGAACTGGA	ACT -> GCT	103	SCC2	YDR180W	Subunit of cohesin loading factor (Scc2p-Scc4p), a complex required for loading of cohesin complexes onto chromosomes; involved in establishing sister chromatid cohesion during DSB repair via histone H2AX; evolutionarily-conserved adherin	SNP (transition)	Substitution	NP_010466.1	0.485	A	0.505	G
LAN211-1 assembled to LAN211 chrIV v.10	chrIV.fasta	0.4	Polymorphism	845949	845949					A -> G	TTGTTATTTAA		83				SNP (transition)			0.482	A	0.518	G
LAN211-1 assembled to LAN211 chrIV v.10	chrIV.fasta	0.4	Polymorphism	861843	861843					A -> G	CATATATTTTG		74				SNP (transition)			0.459	A	0.541	G
LAN211-1 assembled to LAN211 chrIV v.10	chrIV.fasta	0.4	Polymorphism	900380	900380		1048	3144	3	A -> G	CCTTTATTGAC	AAT -> AAC	81	RAD9	YDR217C	DNA damage-dependent checkpoint protein, required for cell-cycle arrest in G1/S, intra-S, and G2/M; transmits checkpoint signal by activating Rad53p and Chk1p; hyperphosphorylated by Mec1p and Tel1p; potential Cdc28p substrate	SNP (transition)	None	NP_010503.1	0.506	A	0.481	G
LAN211-1 assembled to LAN211 chrIV v.10	chrIV.fasta	0.4	Polymorphism	972672	972672	F -> L	539	1615	1	A -> G	TAAGAACATAA	TTC -> CTC	102	HSP78	YDR258C	Oligomeric mitochondrial matrix chaperone that cooperates with Ssc1p in mitochondrial thermotolerance after heat shock; able to prevent the aggregation of misfolded proteins as well as resolubilize protein aggregates	SNP (transition)	Substitution	NP_010544.1	0.48	A	0.52	G
LAN211-1 assembled to LAN211 chrIV v.10	chrIV.fasta	0.4	Polymorphism	980340	980340					A -> G	TGCTTATGTGC		89				SNP (transition)			0.494	A	0.506	G
LAN211-1 assembled to LAN211 chrIV v.10	chrIV.fasta	0.4	Polymorphism	993754	993754	Y -> C	193	578	2	A -> G	AGTGTACAATG	TAC -> TGC	85		YDR262W	hypothetical protein; green fluorescent protein (GFP)-fusion protein localizes to the vacuole and is induced in response to the DNA-damaging agent MMS; gene expression increases in response to Zymoliase treatment	SNP (transition)	Substitution	NP_010548.1	0.482	A	0.518	G
LAN211-1 assembled to LAN211 chrIV v.10	chrIV.fasta	0.4	Polymorphism	994383	994383		399	1195	1	A -> G	CGATAACACGT	TTA -> CTA	82	DIN7	YDR263C	Mitochondrial nuclease functioning in DNA repair and replication, modulates the stability of the mitochondrial genome, induced by exposure to mutagens, also induced during meiosis at a time nearly coincident with commitment to recombination	SNP (transition)	None	NP_010549.1	0.549	A	0.439	G
LAN211-1 assembled to LAN211 chrIV v.10	chrIV.fasta	0.4	Polymorphism	1005985	1005985	T -> A	90	268	1	A -> G	GTATGACCTGT	ACC -> GCC	115	CCC2	YDR270W	Cu(+2)-transporting P-type ATPase, required for export of copper from the cytosol into an extracytosolic compartment; has similarity to human proteins involved in Menkes and Wilsons diseases	SNP (transition)	Substitution	NP_010556.1	0.452	A	0.539	G
LAN211-1 assembled to LAN211 chrIV v.10	chrIV.fasta	0.4	Polymorphism	1012316	1012316	R -> G	8	22	1	A -> G	AGCTTAGAAAA	AGA -> GGA	72	BSC2	YDR275W	hypothetical protein, ORF exhibits genomic organization compatible with a translational readthrough-dependent mode of expression	SNP (transition)	Substitution	NP_010561.1	0.514	A	0.486	G
LAN211-1 assembled to LAN211 chrIV v.10	chrIV.fasta	0.4	Polymorphism	1014412	1014412					A -> G	CCAAAAAAACC		76				SNP (transition)			0.526	A	0.474	G
LAN211-1 assembled to LAN211 chrIV v.10	chrIV.fasta	0.4	Polymorphism	1015736	1015736	S -> P	4	10	1	A -> G	TGGTGAAACAA	TCA -> CCA	89	MTH1	YDR277C	Negative regulator of the glucose-sensing signal transduction pathway, required for repression of transcription by Rgt1p; interacts with Rgt1p and the Snf3p and Rgt2p glucose sensors; phosphorylated by Yck1p, triggering Mth1p degradation	SNP (transition)	Substitution	NP_010563.1	0.472	A	0.528	G
LAN211-1 assembled to LAN211 chrIV v.10	chrIV.fasta	0.4	Polymorphism	1031555	1031555					A -> G	ATTGGACACAA		104				SNP (transition)			0.51	A	0.49	G
LAN211-1 assembled to LAN211 chrIV v.10	chrIV.fasta	0.4	Polymorphism	1061861	1061861	V -> A	325	974	2	A -> G	CTATAACAACA	GTT -> GCT	82	PRO1	YDR300C	Gamma-glutamyl kinase, catalyzes the first step in proline biosynthesis	SNP (transition)	Substitution	NP_010586.1	0.488	A	0.512	G
LAN211-1 assembled to LAN211 chrIV v.10	chrIV.fasta	0.4	Polymorphism	1077348	1077348	T -> A	481	1442	2	A -> G	CAAGAACCACT	ACC -> GCC	68		YDR307W		SNP (transition)	Substitution	NP_010593.1	0.485	A	0.515	G
LAN211-1 assembled to LAN211 chrIV v.10	chrIV.fasta	0.4	Polymorphism	1077499	1077499	K -> R	531	1593	3	A -> G	TTTCAAACAAT	AAA -> AGA	102		YDR307W		SNP (transition)	Substitution	NP_010593.1	0.588	A	0.412	G
LAN211-1 assembled to LAN211 chrIV v.10	chrIV.fasta	0.4	Polymorphism	1088492	1088492	K -> R	290	869	2	A -> G	CGTTAAAATGA	AAA -> AGA	98	SSF2	YDR312W	Protein required for ribosomal large subunit maturation, functionally redundant with Ssf1p; member of the Brix family	SNP (transition)	Substitution	NP_010598.1	0.541	A	0.449	G
LAN211-1 assembled to LAN211 chrIV v.10	chrIV.fasta	0.4	Polymorphism	1108605	1108605					A -> G	AGTTGAAGGCT		82				SNP (transition)			0.476	A	0.524	G
LAN211-1 assembled to LAN211 chrIV v.10	chrIV.fasta	0.4	Polymorphism	1129892	1129892	R -> G	88	262	1	A -> G	ATTCAAGGAAT	AGG -> GGG	91	GPI8	YDR331W	ER membrane glycoprotein subunit of the glycosylphosphatidylinositol transamidase complex that adds glycosylphosphatidylinositol (GPI) anchors to newly synthesized proteins; human PIG-K protein is a functional homolog	SNP (transition)	Substitution	NP_010618.1	0.549	A	0.451	G
LAN211-1 assembled to LAN211 chrIV v.10	chrIV.fasta	0.4	Polymorphism	1130539	1130539		303	909	3	A -> G	AACGTAATTCC	GTA -> GTG	119	GPI8	YDR331W	ER membrane glycoprotein subunit of the glycosylphosphatidylinositol transamidase complex that adds glycosylphosphatidylinositol (GPI) anchors to newly synthesized proteins; human PIG-K protein is a functional homolog	SNP (transition)	None	NP_010618.1	0.513	A	0.471	G
LAN211-1 assembled to LAN211 chrIV v.10	chrIV.fasta	0.4	Polymorphism	1132692	1132692	Q -> R	550	1649	2	A -> G	TCGACAATTAC	CAA -> CGA	110	IRC3	YDR332W	Putative RNA helicase of the DEAH/D-box family; null mutant displays increased levels of spontaneous Rad52p foci; green fluorescent protein (GFP)-fusion protein localizes to the mitochondrion	SNP (transition)	Substitution	NP_010619.1	0.555	A	0.445	G
LAN211-1 assembled to LAN211 chrIV v.10	chrIV.fasta	0.4	Polymorphism	1134889	1134889	F -> L	196	586	1	A -> G	AAAAAATTTGC	TTT -> CTT	89		YDR333C		SNP (transition)	Substitution	NP_010620.1	0.483	A	0.517	G
LAN211-1 assembled to LAN211 chrIV v.10	chrIV.fasta	0.4	Polymorphism	1136114	1136114	D -> G	47	140	2	A -> G	TTATGATCCAA	GAT -> GGT	92	SWR1	YDR334W	Swi2/Snf2-related ATPase that is the structural component of the SWR1 complex, which exchanges histone variant H2AZ (Htz1p) for chromatin-bound histone H2A	SNP (transition)	Substitution	NP_010621.1	0.533	A	0.467	G
LAN211-1 assembled to LAN211 chrIV v.10	chrIV.fasta	0.4	Polymorphism	1191546	1191546	T -> A	482	1444	1	A -> G	CAATAACTAAT	ACT -> GCT	88	GGA1	YDR358W	Golgi-localized protein with homology to gamma-adaptin, interacts with and regulates Arf1p and Arf2p in a GTP-dependent manner in order to facilitate traffic through the late Golgi	SNP (transition)	Substitution	NP_010645.1	0.523	A	0.477	G
LAN211-1 assembled to LAN211 chrIV v.10	chrIV.fasta	0.4	Polymorphism	1234771	1234771		171	511	1	A -> G	GATAGAGTCGC	AGA -> AGG	108	ARO10	YDR380W	Phenylpyruvate decarboxylase, catalyzes decarboxylation of phenylpyruvate to phenylacetaldehyde, which is the first specific step in the Ehrlich pathway	SNP (transition)	None	NP_010668.1	0.537	A	0.463	G
LAN211-1 assembled to LAN211 chrIV v.10	chrIV.fasta	0.4	Polymorphism	1239658	1239658		41	123	3	A -> G	AACGAATTGTT	GAA -> GAG	71	RPP2B	YDR382W	Ribosomal protein P2 beta, a component of the ribosomal stalk, which is involved in the interaction between translational elongation factors and the ribosome; regulates the accumulation of P1 (Rpp1Ap and Rpp1Bp) in the cytoplasm	SNP (transition)	None	NP_010670.1	0.493	A	0.507	G
LAN211-1 assembled to LAN211 chrIV v.10	chrIV.fasta	0.4	Polymorphism	1248797	1248797		357	1069	1	A -> G	CATTAACATGC	TTA -> CTA	109		YDR387C	Putative transporter, member of the sugar porter family; YDR387C is not an essential gene	SNP (transition)	None	NP_010675.1	0.505	A	0.495	G
LAN211-1 assembled to LAN211 chrIV v.10	chrIV.fasta	0.4	Polymorphism	1291593	1291593	K -> R	715	2144	2	A -> G	CGATAAAACAA	AAA -> AGA	90	SIZ1	YDR409W	SUMO/Smt3 ligase that promotes the attachment of sumo (Smt3p; small ubiquitin-related modifier) to proteins; binds Ubc9p and may bind septins; specifically required for sumoylation of septins in vivo; localized to the septin ring	SNP (transition)	Substitution	NP_010697.1	0.478	A	0.522	G
LAN211-1 assembled to LAN211 chrIV v.10	chrIV.fasta	0.4	Polymorphism	1298247	1298247					A -> G	TTTCGAATAAA		98				SNP (transition)			0.429	A	0.561	G
LAN211-1 assembled to LAN211 chrIV v.10	chrIV.fasta	0.4	Polymorphism	1312005	1312005					A -> G	AAATTAAAGCA		97				SNP (transition)			0.536	A	0.464	G
LAN211-1 assembled to LAN211 chrIV v.10	chrIV.fasta	0.4	Polymorphism	1317752	1317752		22	66	3	A -> G	TCATGAAAATG	TTT -> TTC	103	SIP1	YDR422C	Alternate beta-subunit of the Snf1p kinase complex,may confer substrate specificity; vacuolar proteincontaining KIS (Kinase-Interacting Sequence) and ASC(Association with Snf1 kinase Complex) domains involved inprotein interactions	SNP (transition)	None	NP_010710.2	0.485	A	0.515	G
LAN211-1 assembled to LAN211 chrIV v.10	chrIV.fasta	0.4	Polymorphism	1320112	1320112	D -> G	2	5	2	A -> G	AATGGACTACA	GAC -> GGC	107	SNX41	YDR425W	Sorting nexin, involved in the retrieval of late-Golgi SNAREs from the post-Golgi endosome to the trans-Golgi network; interacts with Snx4p	SNP (transition)	Substitution	NP_010713.1	0.467	A	0.533	G
LAN211-1 assembled to LAN211 chrIV v.10	chrIV.fasta	0.4	Polymorphism	1325043	1325043		101	303	3	A -> G	GTGAGACTTGC	AGT -> AGC	95	TIF35	YDR429C	eIF3g subunit of the core complex of translation initiation factor 3 (eIF3), which is essential for translation; stimulates resumption of ribosomal scanning during translation reinitiation	SNP (transition)	None	NP_010717.1	0.537	A	0.463	G
LAN211-1 assembled to LAN211 chrIV v.10	chrIV.fasta	0.4	Polymorphism	1357932	1357932		339	1016	2	A -> G	CTGCAACACGT	TTG -> CTG	89	UTP6	YDR449C	Nucleolar protein, component of the small subunit (SSU) processome containing the U3 snoRNA that is involved in processing of pre-18S rRNA	SNP (transition)	None	NP_010737.1	0.539	A	0.461	G
LAN211-1 assembled to LAN211 chrIV v.10	chrIV.fasta	0.4	Polymorphism	1370482	1370482	N -> D	217	649	1	A -> G	CTTCAAACGAC	AAC -> GAC	96	TOM1	YDR457W	E3 ubiquitin ligase of the hect-domain class; has arole in mRNA export from the nucleus and may regulatetranscriptional coactivators; involved in degradation ofexcess histones	SNP (transition)	Substitution	NP_010745.1	0.49	A	0.5	G
LAN211-1 assembled to LAN211 chrIV v.10	chrIV.fasta	0.4	Polymorphism	1383462	1383462	I -> T	9	26	2	A -> G	GCCTGATTCGA	ATC -> ACC	85	PFA5	YDR459C	Palmitoyltransferase with autoacylation activity; likely functions in pathway(s) outside Ras; member of a family of putative palmitoyltransferases containing an Asp-His-His-Cys-cysteine rich (DHHC-CRD) domain	SNP (transition)	Substitution	NP_010747.1	0.565	A	0.435	G
LAN211-1 assembled to LAN211 chrIV v.10	chrIV.fasta	0.4	Polymorphism	1383952	1383952	E -> G	33	98	2	A -> G	TCCTGAATGCT	GAA -> GGA	93	TFB3	YDR460W	Subunit of TFIIH and nucleotide excision repair factor 3 complexes, involved in transcription initiation, required for nucleotide excision repair; ring finger protein similar to mammalian CAK and TFIIH subunit	SNP (transition)	Substitution	NP_010748.1	0.495	A	0.495	G
LAN211-1 assembled to LAN211 chrIV v.10	chrIV.fasta	0.4	Polymorphism	1393418	1393418	C -> R	401	1201	1	A -> G	GTTACAGTTAA	TGT -> CGT	64	RMT2	YDR465C	Arginine N5 methyltransferase; methylates ribosomalprotein Rpl12 (L12) on Arg67	SNP (transition)	Substitution	NP_010753.1	0.5	A	0.5	G
LAN211-1 assembled to LAN211 chrIV v.10	chrIV.fasta	0.4	Polymorphism	1406160	1406160					A -> G	CCAAAAGCAGT		98				SNP (transition)			0.541	A	0.459	G
LAN211-1 assembled to LAN211 chrIV v.10	chrIV.fasta	0.4	Polymorphism	1448478	1448478	E -> G	202	605	2	A -> G	CGATGAAACGA	GAA -> GGA	93	LCD1	YDR499W	Essential protein required for the DNA integrity checkpoint pathways; interacts physically with Mec1p; putative homolog of S. pombe Rad26 and human ATRIP	SNP (transition)	Substitution	NP_010787.1	0.57	A	0.43	G
LAN211-1 assembled to LAN211 chrIV v.10	chrIV.fasta	0.4	Polymorphism	1473000	1473000	V -> A	15	44	2	A -> G	TTTTGACTACC	GTC -> GCC	85		YDR514C		SNP (transition)	Substitution	NP_010802.1	0.506	A	0.494	G
LAN211-1 assembled to LAN211 chrIV v.10	chrIV.fasta	0.4	Polymorphism	1482944	1482944		168	504	3	A -> G	TCTAAAGATGA	TCT -> TCC	91	URC2	YDR520C	Putative Zn(II)2Cys6 motif containing transcriptionfactor; non-essential gene identified in a screen formutants with increased levels of rDNA transcription;similar to S. kluyveri Urc2p involved in uracilcatabolism	SNP (transition)	None	NP_010808.1	0.495	A	0.505	G
LAN211-1 assembled to LAN211 chrIV v.10	chrIV.fasta	0.4	Polymorphism	1485569	1485569					A -> G	CAAAAACTCAT		71				SNP (transition)			0.493	A	0.507	G
LAN211-1 assembled to LAN211 chrIV v.10	chrIV.fasta	0.4	Polymorphism	1492594	1492594					A -> G	CTTTGATCTCC		82				SNP (transition)			0.463	A	0.537	G
LAN211-1 assembled to LAN211 chrIV v.10	chrIV.fasta	0.4	Polymorphism	1493610	1493610					A -> G	CAAATAATAAA		99				SNP (transition)			0.485	A	0.515	G
LAN211-1 assembled to LAN211 chrIV v.10	chrIV.fasta	0.4	Polymorphism	1497370	1497370	C -> R	149	445	1	A -> G	TCCACAATTAT	TGT -> CGT	84	APA2	YDR530C	Diadenosine 5',5''-P1,P4-tetraphosphate phosphorylase II (AP4A phosphorylase), involved in catabolism of bis(5'-nucleosidyl) tetraphosphates; has similarity to Apa1p	SNP (transition)	Substitution	NP_010819.1	0.464	A	0.536	G
LAN211-1 assembled to LAN211 chrIV v.10	chrIV.fasta	0.4	Polymorphism	1506585	1506585					A -> G	AATTGACCAGC		85				SNP (transition)			0.553	A	0.447	G
LAN211-1 assembled to LAN211 chrIV v.10	chrIV.fasta	0.4	Polymorphism	1516572	1516572					A -> G	ATTTTAGTCCA		92				SNP (transition)			0.576	A	0.424	G
LAN211-1 assembled to LAN211 chrIV v.10	chrIV.fasta	0.4	Polymorphism	1520908	1520908					A -> G	AATTAATCTAG		83				SNP (transition)			0.518	A	0.482	G
LAN211-1 assembled to LAN211 chrIV v.10	chrIV.fasta	0.4	Polymorphism	41019	41019	E -> K	410	1229	2	C -> T	CAATTCATCAT	GAA -> AAA	71	BRE4	YDL231C	Zinc finger protein containing five transmembrane domains; null mutant exhibits strongly fragmented vacuoles and sensitivity to brefeldin A, a drug which is known to affect intracellular transport	SNP (transition)	Substitution	NP_010050.1	0.563	C	0.437	T
LAN211-1 assembled to LAN211 chrIV v.10	chrIV.fasta	0.4	Polymorphism	46628	46628	C -> Y	469	1406	2	C -> T	CACAGCAGCCT	TGC -> TAC	80	HO	YDL227C	Site-specific endonuclease required for gene conversion at the MAT locus (homothallic switching) through the generation of a ds DNA break; expression restricted to mother cells in late G1 as controlled by Swi4p-Swi6p, Swi5p and Ash1p	SNP (transition)	Substitution	NP_010054.1	0.575	C	0.425	T
LAN211-1 assembled to LAN211 chrIV v.10	chrIV.fasta	0.4	Polymorphism	291598	291598	T -> I	559	1676	2	C -> T	AAAGACTTGGC	ACT -> ATT	99	PMT5	YDL093W	Protein O-mannosyltransferase, transfers mannose residues from dolichyl phosphate-D-mannose to protein serine/threonine residues; acts in a complex with Pmt3p, can instead interact with Pmt2p in some conditions; target for new antifungals	SNP (transition)	Substitution	NP_010190.1	0.434	C	0.545	T
LAN211-1 assembled to LAN211 chrIV v.10	chrIV.fasta	0.4	Polymorphism	294024	294024		250	750	3	C -> T	TCAGCCTTTAA	AAG -> AAA	111	UBX3	YDL091C	UBX (ubiquitin regulatory X) domain-containing protein that interacts with Cdc48p, green fluorescent protein (GFP)-fusion protein localizes to the cytoplasm in a punctate pattern	SNP (transition)	None	NP_010192.1	0.505	C	0.495	T
LAN211-1 assembled to LAN211 chrIV v.10	chrIV.fasta	0.4	Polymorphism	395985	395985	P -> S	585	1753	1	C -> T	AACCCCCAAAG	CCA -> TCA	75	DBP10	YDL031W	Putative ATP-dependent RNA helicase of the DEAD-boxprotein family, constituent of 66S pre-ribosomalparticles; essential protein involved in ribosomebiogenesis	SNP (transition)	Substitution	NP_010253.2	0.6	C	0.4	T
LAN211-1 assembled to LAN211 chrIV v.10	chrIV.fasta	0.4	Polymorphism	432666	432666	S -> L	107	320	2	C -> T	AGGGTCGCGAA	TCG -> TTG	100	GRX6	YDL010W	Cis-golgi localized monothiol glutaredoxin that binds an iron-sulfur cluster; more similar in activity to dithiol than other monothiol glutaredoxins; involved in the oxidative stress response; functional overlap with GRX7	SNP (transition)	Substitution	NP_010274.1	0.5	C	0.5	T
LAN211-1 assembled to LAN211 chrIV v.10	chrIV.fasta	0.4	Polymorphism	673578	673578	R -> K	703	2109	3	C -> T	TACGCCTATAT	AGG -> AAG	96		YDR109C	Putative kinase	SNP (transition)	Substitution	NP_010394.1	0.563	C	0.438	T
LAN211-1 assembled to LAN211 chrIV v.10	chrIV.fasta	0.4	Polymorphism	692864	692864	A -> T	142	424	1	C -> T	AGTGGCTGACA	GCC -> ACC	85	TRM1	YDR120C	tRNA methyltransferase; two forms of the protein are made by alternative translation starts; localizes to both the nucleus and mitochondrion to produce the modified base N2,N2-dimethylguanosine in tRNAs in both compartments	SNP (transition)	Substitution	NP_010405.1	0.506	C	0.494	T
LAN211-1 assembled to LAN211 chrIV v.10	chrIV.fasta	0.4	Polymorphism	719954	719954	R -> Q	127	380	2	C -> T	AAGATCGCAAT	CGA -> CAA	108		YDR132C		SNP (transition)	Substitution	NP_010417.1	0.509	C	0.491	T
LAN211-1 assembled to LAN211 chrIV v.10	chrIV.fasta	0.4	Polymorphism	764742	764742		148	444	3	C -> T	CTTGTCGTGTA	ACG -> ACA	91	CTH1	YDR151C	Member of the CCCH zinc finger family; has similarity to mammalian Tis11 protein, which activates transcription and also has a role in mRNA degradation; may function with Tis11p in iron homeostasis	SNP (transition)	None	NP_010435.1	0.451	C	0.549	T
LAN211-1 assembled to LAN211 chrIV v.10	chrIV.fasta	0.4	Polymorphism	786573	786573		894	2680	1	C -> T	TAAGGCTTAAA	AAG -> AAA	87	SEC5	YDR166C	Essential 107kDa subunit of the exocyst complex (Sec3p, Sec5p, Sec6p, Sec8p, Sec10p, Sec15p, Exo70p, and Exo84p), which has the essential function of mediating polarized targeting of secretory vesicles to active sites of exocytosis	SNP (transition)	None	NP_010450.1	0.448	C	0.506	T
LAN211-1 assembled to LAN211 chrIV v.10	chrIV.fasta	0.4	Polymorphism	793216	793216	S -> N	235	704	2	C -> T	TATTACTGCTG	AGT -> AAT	75	STB3	YDR169C	Ribosomal RNA processing element (RRPE)-binding protein involved in the glucose-induced transition from quiescence to growth; restricted to nucleus in quiescent cells, released into cytoplasm after glucose repletion; binds Sin3p	SNP (transition)	Substitution	NP_010453.1	0.52	C	0.48	T
LAN211-1 assembled to LAN211 chrIV v.10	chrIV.fasta	0.4	Polymorphism	801790	801790	G -> R	155	463	1	C -> T	ATTTCCATCGC	GGA -> AGA	85	SEC7	YDR170C	Guanine nucleotide exchange factor (GEF) for ADP ribosylation factors involved in proliferation of the Golgi, intra-Golgi transport and ER-to-Golgi transport; found in the cytoplasm and on Golgi-associated coated vesicles	SNP (transition)	Substitution	NP_010454.1	0.588	C	0.412	T
LAN211-1 assembled to LAN211 chrIV v.10	chrIV.fasta	0.4	Polymorphism	947881	947881		345	1033	1	C -> T	GAAGACCTAGT	GAC -> GAT	64	AMD2	YDR242W	Putative amidase	SNP (transition)	None	NP_010528.1	0.531	C	0.469	T
LAN211-1 assembled to LAN211 chrIV v.10	chrIV.fasta	0.4	Polymorphism	977110	977110	E -> K	55	163	1	C -> T	TCCCTCCTCCG	GAG -> AAG	65	SWM1	YDR260C	Subunit of the anaphase-promoting complex, which isan E3 ubiquitin ligase that regulates themetaphase-anaphase transition and exit from mitosis;required for activation of the daughter-specific geneexpression and spore wall maturation	SNP (transition)	Substitution	NP_010546.1	0.369	C	0.615	T
LAN211-1 assembled to LAN211 chrIV v.10	chrIV.fasta	0.4	Polymorphism	999767	999767		287	861	3	C -> T	TGCATCCTATG	ATC -> ATT	76	PEX10	YDR265W	Peroxisomal membrane E3 ubiquitin ligase, required for for Ubc4p-dependent Pex5p ubiquitination and peroxisomal matrix protein import; contains zinc-binding RING domain; mutations in human homolog cause various peroxisomal disorders	SNP (transition)	None	NP_010551.1	0.434	C	0.566	T
LAN211-1 assembled to LAN211 chrIV v.10	chrIV.fasta	0.4	Polymorphism	1002908	1002908	R -> K	213	638	2	C -> T	ACAGTCTAAAC	AGA -> AAA	99	CIA1	YDR267C	WD40 repeat protein involved in assembly of cytosolic and nuclear iron-sulfur proteins; similar to the human Ciao1 protein; YDR267C is an essential gene	SNP (transition)	Substitution	NP_010553.1	0.535	C	0.465	T
LAN211-1 assembled to LAN211 chrIV v.10	chrIV.fasta	0.4	Polymorphism	1282813	1282813	P -> L	1188	3562	1	C -> T	AGAACCAACTG	CCA -> CTA	97	PDR15	YDR406W	Plasma membrane ATP binding cassette (ABC) transporter, multidrug transporter and general stress response factor implicated in cellular detoxification; regulated by Pdr1p, Pdr3p and Pdr8p; promoter contains a PDR responsive element	SNP (transition)	Substitution	NP_010694.1	0.495	C	0.505	T
LAN211-1 assembled to LAN211 chrIV v.10	chrIV.fasta	0.4	Polymorphism	1430363	1430363		157	471	3	C -> T	GCCTGCTGGCC	CAG -> CAA	61	PAC11	YDR488C	Dynein intermediate chain, acts in the cytoplasmic dynein pathway, forms cortical cytoplasmic microtubule capture site with Num1p; null mutant is defective in nuclear migration, essential in the absence of CIN8	SNP (transition)	None	NP_010776.1	0.41	C	0.59	T
LAN211-1 assembled to LAN211 chrIV v.10	chrIV.fasta	0.4	Polymorphism	1520293	1520293	V -> I	196	587	2	C -> T	GTTGACTGTTG	GTC -> ATC	101		YDR541C	Putative dihydrokaempferol 4-reductase	SNP (transition)	Substitution	NP_010830.2	0.426	C	0.574	T
LAN211-1 assembled to LAN211 chrIV v.10	chrIV.fasta	0.4	Polymorphism	125694	125694	S -> N	22	65	2	G -> A	CTACAGCCCTG	AGC -> AAC	74		YDL186W	hypothetical protein; YDL186W is not an essential gene	SNP (transition)	Substitution	NP_010095.1	0.514	G	0.486	A
LAN211-1 assembled to LAN211 chrIV v.10	chrIV.fasta	0.4	Polymorphism	171159	171159		262	786	3	G -> A	AAGGCGTAGTA	TAC -> TAT	128	DHH1	YDL160C	Cytoplasmic DExD/H-box helicase, stimulates mRNA decapping, coordinates distinct steps in mRNA function and decay, interacts with both the decapping and deadenylase complexes, may have a role in mRNA export and translation	SNP (transition)	None	NP_010121.1	0.523	G	0.477	A
LAN211-1 assembled to LAN211 chrIV v.10	chrIV.fasta	0.4	Polymorphism	259337	259337	D -> N	137	409	1	G -> A	TTTTCGATTCT	GAT -> AAT	109	TRM3	YDL112W	2'-O-ribose methyltransferase, catalyzes the ribosemethylation of the guanosine nucleotide at position 18 oftRNAs	SNP (transition)	Substitution	NP_010171.1	0.431	G	0.569	A
LAN211-1 assembled to LAN211 chrIV v.10	chrIV.fasta	0.4	Polymorphism	344373	344373		199	597	3	G -> A	TACAAGCCATC	GGC -> GGT	90	RAD59	YDL059C	Protein involved in the repair of double-strand breaks in DNA during vegetative growth via recombination and single-strand annealing; anneals complementary single-stranded DNA; homologous to Rad52p	SNP (transition)	None	NP_010224.1	0.444	G	0.556	A
LAN211-1 assembled to LAN211 chrIV v.10	chrIV.fasta	0.4	Polymorphism	355006	355006	R -> K	705	2115	3	G -> A	AAAAAGGCTCA	AGG -> AAG	112	MBP1	YDL056W	Transcription factor involved in regulation of cellcycle progression from G1 to S phase, forms a complex withSwi6p that binds to MluI cell cycle box regulatory elementin promoters of DNA synthesis genes	SNP (transition)	Substitution	NP_010227.1	0.473	G	0.527	A
LAN211-1 assembled to LAN211 chrIV v.10	chrIV.fasta	0.4	Polymorphism	587942	587942					G -> A	TTGAAGCAAAT		90				SNP (transition)			0.567	G	0.433	A
LAN211-1 assembled to LAN211 chrIV v.10	chrIV.fasta	0.4	Polymorphism	593929	593929	D -> N	7	19	1	G -> A	CCCAAGACAAT	GAC -> AAC	63	TPS2	YDR074W	Phosphatase subunit of the trehalose-6-phosphate synthase/phosphatase complex, which synthesizes the storage carbohydrate trehalose; expression is induced by stress conditions and repressed by the Ras-cAMP pathway	SNP (transition)	Substitution	NP_010359.1	0.397	G	0.603	A
LAN211-1 assembled to LAN211 chrIV v.10	chrIV.fasta	0.4	Polymorphism	713013	713013	M -> I	1146	3436	1	G -> A	GAAATGTTCGA	ATG -> ATA	85	MTC5	YDR128W	hypothetical protein; mtc5 is synthetically sick with cdc13-1	SNP (transition)	Substitution	NP_010413.1	0.459	G	0.529	A
LAN211-1 assembled to LAN211 chrIV v.10	chrIV.fasta	0.4	Polymorphism	766389	766389	M -> I	219	655	1	G -> A	AGGATGAAGGC	ATG -> ATA	79	GIR2	YDR152W	Highly-acidic cytoplasmic RWD domain-containing hypothetical protein; forms a complex with Rbg2p; interacts with Rbg1p and Gcn1p; associates with translating ribosomes; putative intrinsically unstructured protein	SNP (transition)	Substitution	NP_010436.1	0.405	G	0.595	A
LAN211-1 assembled to LAN211 chrIV v.10	chrIV.fasta	0.4	Polymorphism	805896	805896					G -> A	CTTCAGCTTTT		96				SNP (transition)			0.49	G	0.51	A
LAN211-1 assembled to LAN211 chrIV v.10	chrIV.fasta	0.4	Polymorphism	819593	819593	D -> N	44	130	1	G -> A	GTGGAGATATT	GAT -> AAT	112		YDR179W-A		SNP (transition)	Substitution	NP_010465.2	0.491	G	0.509	A
LAN211-1 assembled to LAN211 chrIV v.10	chrIV.fasta	0.4	Polymorphism	1199971	1199971	D -> N	249	745	1	G -> A	TGAAAGATATA	GAT -> AAT	125	ESC2	YDR363W	Sumo-like domain protein; prevents accumulation of toxic intermediates during replication-associated recombinational repair; roles in silencing, lifespan, chromatid cohesion and the intra-S-phase DNA damage checkpoint; RENi family member	SNP (transition)	Substitution	NP_010650.1	0.576	G	0.416	A
LAN211-1 assembled to LAN211 chrIV v.10	chrIV.fasta	0.4	Polymorphism	1201502	1201502					G -> A	ATATTGTTGGA		117				SNP (transition)			0.59	G	0.402	A
LAN211-1 assembled to LAN211 chrIV v.10	chrIV.fasta	0.4	Polymorphism	1248373	1248373	T -> I	498	1493	2	G -> A	TAATAGTGCTC	ACT -> ATT	98		YDR387C	Putative transporter, member of the sugar porter family; YDR387C is not an essential gene	SNP (transition)	Substitution	NP_010675.1	0.582	G	0.418	A
LAN211-1 assembled to LAN211 chrIV v.10	chrIV.fasta	0.4	Polymorphism	1305269	1305269					G -> A	CGACTGATGAC		91				SNP (transition)			0.505	G	0.484	A
LAN211-1 assembled to LAN211 chrIV v.10	chrIV.fasta	0.4	Polymorphism	1326982	1326982		511	1533	3	G -> A	AAGATGTTTTT	AAC -> AAT	133	CYM1	YDR430C	Lysine-specific metalloprotease of the mitochondrial intermembrane space, member of the pitrilysin family; degrades proteins and presequence peptides cleaved from imported proteins; required for normal mitochondrial morphology	SNP (transition)	None	NP_010718.1	0.519	G	0.481	A
LAN211-1 assembled to LAN211 chrIV v.10	chrIV.fasta	0.4	Polymorphism	1355184	1355184	L -> F	34	100	1	G -> A	ACAAAGTCTCT	CTT -> TTT	122	RPS17B	YDR447C	Ribosomal protein 51 (rp51) of the small (40s) subunit; nearly identical to Rps17Ap and has similarity to rat S17 ribosomal protein	SNP (transition)	Substitution	NP_010735.1	0.541	G	0.459	A
LAN211-1 assembled to LAN211 chrIV v.10	chrIV.fasta	0.4	Polymorphism	1408487	1408487	A -> V	551	1653	3	G -> A	CAGATGCTTCC	GCA -> GTA	109	JIP4	YDR475C	hypothetical protein; previously annotated as two separate ORFs, YDR474C and YDR475C, which were merged as a result of corrections to the systematic reference sequence	SNP (transition)	Substitution	NP_010763.2	0.431	G	0.569	A
LAN211-1 assembled to LAN211 chrIV v.10	chrIV.fasta	0.4	Polymorphism	1409567	1409567	A -> V	191	573	3	G -> A	AATTGGCATAC	GCC -> GTC	85	JIP4	YDR475C	hypothetical protein; previously annotated as two separate ORFs, YDR474C and YDR475C, which were merged as a result of corrections to the systematic reference sequence	SNP (transition)	Substitution	NP_010763.2	0.576	G	0.424	A
LAN211-1 assembled to LAN211 chrIV v.10	chrIV.fasta	0.4	Polymorphism	1474882	1474882					G -> A	TAGCAGATTCT		52				SNP (transition)			0.538	G	0.462	A
LAN211-1 assembled to LAN211 chrIV v.10	chrIV.fasta	0.4	Polymorphism	1493518	1493518					G -> A	CCTCGGCCCAA		82				SNP (transition)			0.476	G	0.512	A
LAN211-1 assembled to LAN211 chrIV v.10	chrIV.fasta	0.4	Polymorphism	31765	31765		369	1107	3	T -> C	CAAATTATTCA	ATT -> ATC	90	AIM6	YDL237W	hypothetical protein, required for respiratory growth; YDL237W is not an essential gene	SNP (transition)	None	NP_010044.2	0.444	T	0.556	C
LAN211-1 assembled to LAN211 chrIV v.10	chrIV.fasta	0.4	Polymorphism	41034	41034	I -> V	405	1214	2	T -> C	AAAAATTTTGG	ATT -> GTT	77	BRE4	YDL231C	Zinc finger protein containing five transmembrane domains; null mutant exhibits strongly fragmented vacuoles and sensitivity to brefeldin A, a drug which is known to affect intracellular transport	SNP (transition)	Substitution	NP_010050.1	0.532	T	0.455	C
LAN211-1 assembled to LAN211 chrIV v.10	chrIV.fasta	0.4	Polymorphism	42227	42227	D -> G	7	20	2	T -> C	TTCGATCTCGC	GAT -> GGT	106	BRE4	YDL231C	Zinc finger protein containing five transmembrane domains; null mutant exhibits strongly fragmented vacuoles and sensitivity to brefeldin A, a drug which is known to affect intracellular transport	SNP (transition)	Substitution	NP_010050.1	0.547	T	0.453	C
LAN211-1 assembled to LAN211 chrIV v.10	chrIV.fasta	0.4	Polymorphism	59133	59133		425	1275	3	T -> C	GAAGGTTGCTG	CAA -> CAG	77	HBT1	YDL223C	Substrate of the Hub1p ubiquitin-like protein that localizes to the shmoo tip (mating projection); mutants are defective for mating projection formation, thereby implicating Hbt1p in polarized cell morphogenesis	SNP (transition)	None	NP_010058.1	0.571	T	0.429	C
LAN211-1 assembled to LAN211 chrIV v.10	chrIV.fasta	0.4	Polymorphism	96184	96184	D -> G	595	1784	2	T -> C	CCAAATCAACT	GAT -> GGT	83	ACK1	YDL203C	Protein that functions upstream of Pkc1p in the cell wall integrity pathway; GFP-fusion protein expression is induced in response to the DNA-damaging agent MMS; non-tagged Ack1p is detected in purified mitochondria	SNP (transition)	Substitution	NP_010078.1	0.518	T	0.482	C
LAN211-1 assembled to LAN211 chrIV v.10	chrIV.fasta	0.4	Polymorphism	190239	190239	D -> G	121	363	3	T -> C	ACTTGTCTCTT	GAC -> GGC	103	NOP14	YDL148C	Nucleolar protein, forms a complex with Noc4p that mediates maturation and nuclear export of 40S ribosomal subunits; also present in the small subunit processome complex, which is required for processing of pre-18S rRNA	SNP (transition)	Substitution	NP_010133.1	0.534	T	0.456	C
LAN211-1 assembled to LAN211 chrIV v.10	chrIV.fasta	0.4	Polymorphism	199022	199022	N -> S	242	725	2	T -> C	TCTTGTTAACC	AAC -> AGC	65		YDL144C	hypothetical protein; green fluorescent protein (GFP)-fusion protein localizes to the cytoplasm and nucleus; YDL144C is not an essential gene.	SNP (transition)	Substitution	NP_010137.2	0.554	T	0.431	C
LAN211-1 assembled to LAN211 chrIV v.10	chrIV.fasta	0.4	Polymorphism	205091	205091	F -> S	680	2040	3	T -> C	TATCTTCAAGA	TTC -> TCC	94	BPL1	YDL141W	Biotin:apoprotein ligase, covalently modifies proteins with the addition of biotin, required for acetyl-CoA carboxylase (Acc1p) holoenzyme formation	SNP (transition)	Substitution	NP_010140.1	0.596	T	0.404	C
LAN211-1 assembled to LAN211 chrIV v.10	chrIV.fasta	0.4	Polymorphism	221124	221124					T -> C	GTATATCAAAA		89				SNP (transition)			0.551	T	0.449	C
LAN211-1 assembled to LAN211 chrIV v.10	chrIV.fasta	0.4	Polymorphism	241986	241986					T -> C	GTATTTCATTT		99				SNP (transition)			0.455	T	0.545	C
LAN211-1 assembled to LAN211 chrIV v.10	chrIV.fasta	0.4	Polymorphism	244514	244514	L -> P	650	1950	3	T -> C	TCAACTAGAAA	CTA -> CCA	123	UBP1	YDL122W	Ubiquitin-specific protease that removes ubiquitin from ubiquitinated proteins; cleaves at the C terminus of ubiquitin fusions irrespective of their size; capable of cleaving polyubiquitin chains	SNP (transition)	Substitution	NP_010161.1	0.496	T	0.504	C
LAN211-1 assembled to LAN211 chrIV v.10	chrIV.fasta	0.4	Polymorphism	253514	253514		645	1935	3	T -> C	GCGGATTCGGC	GAT -> GAC	104	NUP84	YDL116W	Subunit of the nuclear pore complex (NPC), forms a subcomplex with Nup85p, Nup120p, Nup145p-C, Sec13p, and Seh1p that plays a role in nuclear mRNA export and NPC biogenesis	SNP (transition)	None	NP_010167.1	0.442	T	0.548	C
LAN211-1 assembled to LAN211 chrIV v.10	chrIV.fasta	0.4	Polymorphism	259427	259427	Y -> H	167	499	1	T -> C	TTGTATATTTA	TAT -> CAT	101	TRM3	YDL112W	2'-O-ribose methyltransferase, catalyzes the ribosemethylation of the guanosine nucleotide at position 18 oftRNAs	SNP (transition)	Substitution	NP_010171.1	0.574	T	0.426	C
LAN211-1 assembled to LAN211 chrIV v.10	chrIV.fasta	0.4	Polymorphism	283522	283522		30	90	3	T -> C	AAAAATAAAAA	AAT -> AAC	78	BUG1	YDL099W	Cis-golgi localized protein involved in ER to Golgitransport; forms a complex with the mammalian GRASP65homolog, Grh1p; mutants are compromised for the fusion ofER-derived vesicles with Golgi membranes	SNP (transition)	None	NP_010184.1	0.474	T	0.513	C
LAN211-1 assembled to LAN211 chrIV v.10	chrIV.fasta	0.4	Polymorphism	289492	289492	I -> T	807	2420	2	T -> C	TAACATTTTAA	ATT -> ACT	93	PMT1	YDL095W	Protein O-mannosyltransferase, transfers mannose from dolichyl phosphate-D-mannose to protein Ser/Thr residues; 1 of 7 related proteins involved in O-glycosylation which is essential for cell wall rigidity; involved in ER quality control	SNP (transition)	Substitution	NP_010188.1	0.473	T	0.527	C
LAN211-1 assembled to LAN211 chrIV v.10	chrIV.fasta	0.4	Polymorphism	339797	339797	R -> G	118	352	1	T -> C	AGATCTCCAAA	AGA -> GGA	96		YDL063C	Protein required for biogenesis of the large ribosomal subunit; green fluorescent protein (GFP)-fusion protein localizes to the cytoplasm and nucleus	SNP (transition)	Substitution	NP_010220.1	0.573	T	0.427	C
LAN211-1 assembled to LAN211 chrIV v.10	chrIV.fasta	0.4	Polymorphism	345518	345518					T -> C	CTTGCTATTAT		87				SNP (transition)			0.506	T	0.494	C
LAN211-1 assembled to LAN211 chrIV v.10	chrIV.fasta	0.4	Polymorphism	359333	359333					T -> C	ATTCGTTTATA		77				SNP (transition)			0.584	T	0.416	C
LAN211-1 assembled to LAN211 chrIV v.10	chrIV.fasta	0.4	Polymorphism	372109	372109					T -> C	CAGGTTCGTTC		72				SNP (transition)			0.514	T	0.486	C
LAN211-1 assembled to LAN211 chrIV v.10	chrIV.fasta	0.4	Polymorphism	445651	445651	S -> P	318	952	1	T -> C	GGAACTCAAAA	TCA -> CCA	107	MCD1	YDL003W	Essential subunit of the cohesin complex required for sister chromatid cohesion in mitosis and meiosis; apoptosis induces cleavage and translocation of a C-terminal fragment to mitochondria; expression peaks in S phase	SNP (transition)	Substitution	NP_010281.1	0.505	T	0.486	C
LAN211-1 assembled to LAN211 chrIV v.10	chrIV.fasta	0.4	Polymorphism	496286	496286		350	1050	3	T -> C	TCTGTTTTGTT	AAA -> AAG	130	VPS54	YDR027C	Component of the GARP (Golgi-associated retrograde protein) complex, Vps51p-Vps52p-Vps53p-Vps54p, which is required for the recycling of proteins from endosomes to the late Golgi; potentially phosphorylated by Cdc28p	SNP (transition)	None	NP_010310.1	0.569	T	0.431	C
LAN211-1 assembled to LAN211 chrIV v.10	chrIV.fasta	0.4	Polymorphism	521782	521782					T -> C	TCATTTATATT		94				SNP (transition)			0.457	T	0.543	C
LAN211-1 assembled to LAN211 chrIV v.10	chrIV.fasta	0.4	Polymorphism	579030	579030	I -> T	117	350	2	T -> C	AATGATCAGAG	ATC -> ACC	85	AIM7	YDR063W	Protein that interacts with Arp2/3 complex to stimulate actin filament debranching and inhibit actin nucleation; has similarity to Cof1p and also to human glia maturation factor (GMF); null mutant displays elevated mitochondrial genome loss	SNP (transition)	Substitution	NP_010348.1	0.471	T	0.529	C
LAN211-1 assembled to LAN211 chrIV v.10	chrIV.fasta	0.4	Polymorphism	610703	610703	L -> P	82	245	2	T -> C	TGGACTCCAGT	CTC -> CCC	102	STN1	YDR082W	Telomere end-binding and capping protein, plays a key role with Pol12p in linking telomerase action with completion of lagging strand synthesis, and in a regulatory step required for telomere capping	SNP (transition)	Substitution	NP_010367.1	0.471	T	0.529	C
LAN211-1 assembled to LAN211 chrIV v.10	chrIV.fasta	0.4	Polymorphism	616629	616629					T -> C	TTTCGTTTCAA		91				SNP (transition)			0.473	T	0.527	C
LAN211-1 assembled to LAN211 chrIV v.10	chrIV.fasta	0.4	Polymorphism	633551	633551	V -> A	751	2252	2	T -> C	AGGTGTTGATG	GTT -> GCT	78	DNF2	YDR093W	Aminophospholipid translocase (flippase) that localizes primarily to the plasma membrane; contributes to endocytosis, protein transport and cell polarity; type 4 P-type ATPase	SNP (transition)	Substitution	NP_010378.1	0.487	T	0.513	C
LAN211-1 assembled to LAN211 chrIV v.10	chrIV.fasta	0.4	Polymorphism	644152	644152					T -> C	GGAAATGGAGA		78				SNP (transition)			0.5	T	0.5	C
LAN211-1 assembled to LAN211 chrIV v.10	chrIV.fasta	0.4	Polymorphism	656305	656305	H -> R	394	1181	2	T -> C	ATAAATGAGAT	CAT -> CGT	125	ARX1	YDR101C	Shuttling pre-60S factor; involved in the biogenesis of ribosomal large subunit biogenesis; interacts directly with Alb1; responsible for Tif6 recycling defects in absence of Rei1; associated with the ribosomal export complex	SNP (transition)	Substitution	NP_010386.1	0.544	T	0.456	C
LAN211-1 assembled to LAN211 chrIV v.10	chrIV.fasta	0.4	Polymorphism	706736	706736		741	2223	3	T -> C	GCCGCTATTTC	GCT -> GCC	96	ARO1	YDR127W	Pentafunctional arom protein, catalyzes steps 2 through 6 in the biosynthesis of chorismate, which is a precursor to aromatic amino acids	SNP (transition)	None	NP_010412.1	0.573	T	0.427	C
LAN211-1 assembled to LAN211 chrIV v.10	chrIV.fasta	0.4	Polymorphism	713123	713123					T -> C	TTTATTTACGA		97				SNP (transition)			0.536	T	0.454	C
LAN211-1 assembled to LAN211 chrIV v.10	chrIV.fasta	0.4	Polymorphism	750611	750611	I -> M	54	162	3	T -> C	TTCAATATATT	ATA -> ATG	97	SWI5	YDR146C	Transcription factor that activates transcription of genes expressed at the M/G1 phase boundary and in G1 phase; localization to the nucleus occurs during G1 and appears to be regulated by phosphorylation by Cdc28p kinase	SNP (transition)	Substitution	NP_010430.1	0.474	T	0.526	C
LAN211-1 assembled to LAN211 chrIV v.10	chrIV.fasta	0.4	Polymorphism	779869	779869	F -> S	266	797	2	T -> C	GGGTTTTACTT	TTT -> TCT	69		YDR161W	hypothetical protein; non-essential gene; proposed function in rRNA and ribosome biosynthesis based on transcriptional co-regulation; genetic interactions suggest a role in ER-associated protein degradation (ERAD)	SNP (transition)	Substitution	NP_010445.1	0.42	T	0.58	C
LAN211-1 assembled to LAN211 chrIV v.10	chrIV.fasta	0.4	Polymorphism	792721	792721	D -> G	400	1200	3	T -> C	CCTTGTCCGAT	GAC -> GGC	105	STB3	YDR169C	Ribosomal RNA processing element (RRPE)-binding protein involved in the glucose-induced transition from quiescence to growth; restricted to nucleus in quiescent cells, released into cytoplasm after glucose repletion; binds Sin3p	SNP (transition)	Substitution	NP_010453.1	0.524	T	0.476	C
LAN211-1 assembled to LAN211 chrIV v.10	chrIV.fasta	0.4	Polymorphism	820700	820700		413	1237	1	T -> C	CCAATTTATGG	TTA -> CTA	91		YDR179W-A		SNP (transition)	None	NP_010465.2	0.549	T	0.451	C
LAN211-1 assembled to LAN211 chrIV v.10	chrIV.fasta	0.4	Polymorphism	827283	827283	D -> G	35	104	2	T -> C	CTGTATCAAAA	GAT -> GGT	97	SAS4	YDR181C	Subunit of the SAS complex (Sas2p, Sas4p, Sas5p), which acetylates free histones and nucleosomes and regulates transcriptional silencing; required for the HAT activity of Sas2p	SNP (transition)	Substitution	NP_010467.1	0.577	T	0.423	C
LAN211-1 assembled to LAN211 chrIV v.10	chrIV.fasta	0.4	Polymorphism	827372	827372		5	15	3	T -> C	ATTGATTGAAA	CAA -> CAG	91	SAS4	YDR181C	Subunit of the SAS complex (Sas2p, Sas4p, Sas5p), which acetylates free histones and nucleosomes and regulates transcriptional silencing; required for the HAT activity of Sas2p	SNP (transition)	None	NP_010467.1	0.473	T	0.527	C
LAN211-1 assembled to LAN211 chrIV v.10	chrIV.fasta	0.4	Polymorphism	843872	843872	N -> D	345	1033	1	T -> C	TGTGTTTGGCA	AAC -> GAC	81	NUP42	YDR192C	Subunit of the nuclear pore complex (NPC) that localizes exclusively to the cytoplasmic side; involved in RNA export, most likely at a terminal step; interacts with Gle1p	SNP (transition)	Substitution	NP_010478.1	0.556	T	0.444	C
LAN211-1 assembled to LAN211 chrIV v.10	chrIV.fasta	0.4	Polymorphism	854224	854224					T -> C	TGGAATATGTG		80				SNP (transition)			0.512	T	0.488	C
LAN211-1 assembled to LAN211 chrIV v.10	chrIV.fasta	0.4	Polymorphism	871179	871179		21	63	3	T -> C	CAAGGTCCACC	GGT -> GGC	63		YDR210W	Predicted tail-anchored plasma membrane protein containing a conserved CYSTM module; related proteins in other organisms may be involved in response to stress; green fluorescent protein (GFP)-fusion protein localizes to the cell periphery	SNP (transition)	None	NP_010496.1	0.492	T	0.492	C
LAN211-1 assembled to LAN211 chrIV v.10	chrIV.fasta	0.4	Polymorphism	888137	888137	I -> T	288	863	2	T -> C	GAAGATCATTG	ATC -> ACC	100	TCP1	YDR212W	Alpha subunit of chaperonin-containing T-complex, which mediates protein folding in the cytosol; involved in actin cytoskeleton maintenance; overexpression in neurons suppresses formation of pathogenic conformations of huntingtin protein	SNP (transition)	Substitution	NP_010498.1	0.49	T	0.51	C
LAN211-1 assembled to LAN211 chrIV v.10	chrIV.fasta	0.4	Polymorphism	938934	938934		643	1928	2	T -> C	TTAACTTCTTC	GAA -> GAG	107	SEC26	YDR238C	Essential beta-coat protein of the COPI coatomer, involved in ER-to-Golgi protein trafficking and maintenance of normal ER morphology; shares 43% sequence identity with mammalian beta-coat protein (beta-COP)	SNP (transition)	None	NP_010524.1	0.561	T	0.439	C
LAN211-1 assembled to LAN211 chrIV v.10	chrIV.fasta	0.4	Polymorphism	962635	962635	L -> P	660	1979	2	T -> C	TTCACTTTCAA	CTT -> CCT	95	PAM1	YDR251W	Essential hypothetical protein; exhibits variable expression during colony morphogenesis; overexpression permits survival without protein phosphatase 2A, inhibits growth, and induces a filamentous phenotype	SNP (transition)	Substitution	NP_010537.1	0.495	T	0.505	C
LAN211-1 assembled to LAN211 chrIV v.10	chrIV.fasta	0.4	Polymorphism	1018292	1018292					T -> C	ATCATTGCTAT		123				SNP (transition)			0.512	T	0.488	C
LAN211-1 assembled to LAN211 chrIV v.10	chrIV.fasta	0.4	Polymorphism	1043416	1043416	T -> A	547	1640	2	T -> C	ATCAGTACCTA	ACT -> GCT	115	SRP101	YDR292C	Signal recognition particle (SRP) receptor alpha subunit; contain GTPase domains; involved in SRP-dependent protein targeting; interacts with the beta subunit, Srp102p	SNP (transition)	Substitution	NP_010578.1	0.496	T	0.496	C
LAN211-1 assembled to LAN211 chrIV v.10	chrIV.fasta	0.4	Polymorphism	1043598	1043598	D -> G	486	1458	3	T -> C	CCAAGTCAGAT	GAC -> GGC	98	SRP101	YDR292C	Signal recognition particle (SRP) receptor alpha subunit; contain GTPase domains; involved in SRP-dependent protein targeting; interacts with the beta subunit, Srp102p	SNP (transition)	Substitution	NP_010578.1	0.49	T	0.51	C
LAN211-1 assembled to LAN211 chrIV v.10	chrIV.fasta	0.4	Polymorphism	1069643	1069643	Q -> R	596	1787	2	T -> C	GTTGTTGATCT	CAA -> CGA	73	RSC3	YDR303C	Component of the RSC chromatin remodeling complex; essential gene required for maintenance of proper ploidy and regulation of ribosomal protein genes and the cell wall/stress response; highly similar to Rsc30p	SNP (transition)	Substitution	NP_010589.1	0.425	T	0.562	C
LAN211-1 assembled to LAN211 chrIV v.10	chrIV.fasta	0.4	Polymorphism	1132695	1132695	L -> S	551	1652	2	T -> C	ACAATTACCGT	TTA -> TCA	110	IRC3	YDR332W	Putative RNA helicase of the DEAH/D-box family; null mutant displays increased levels of spontaneous Rad52p foci; green fluorescent protein (GFP)-fusion protein localizes to the mitochondrion	SNP (transition)	Substitution	NP_010619.1	0.436	T	0.564	C
LAN211-1 assembled to LAN211 chrIV v.10	chrIV.fasta	0.4	Polymorphism	1137709	1137709	S -> P	580	1738	1	T -> C	TATATTCATCC	TCA -> CCA	98	SWR1	YDR334W	Swi2/Snf2-related ATPase that is the structural component of the SWR1 complex, which exchanges histone variant H2AZ (Htz1p) for chromatin-bound histone H2A	SNP (transition)	Substitution	NP_010621.1	0.439	T	0.561	C
LAN211-1 assembled to LAN211 chrIV v.10	chrIV.fasta	0.4	Polymorphism	1139957	1139957	I -> T	1329	3987	3	T -> C	AGGTATCAATC	ATC -> ACC	82	SWR1	YDR334W	Swi2/Snf2-related ATPase that is the structural component of the SWR1 complex, which exchanges histone variant H2AZ (Htz1p) for chromatin-bound histone H2A	SNP (transition)	Substitution	NP_010621.1	0.549	T	0.451	C
LAN211-1 assembled to LAN211 chrIV v.10	chrIV.fasta	0.4	Polymorphism	1185323	1185323	F -> S	178	533	2	T -> C	TACGTTCATGT	TTC -> TCC	92	TRP4	YDR354W	Anthranilate phosphoribosyl transferase of the tryptophan biosynthetic pathway, catalyzes the phosphoribosylation of anthranilate, subject to the general control system of amino acid biosynthesis	SNP (transition)	Substitution	NP_010641.1	0.533	T	0.467	C
LAN211-1 assembled to LAN211 chrIV v.10	chrIV.fasta	0.4	Polymorphism	1191089	1191089		329	987	3	T -> C	ACGAATGAACC	AAT -> AAC	77	GGA1	YDR358W	Golgi-localized protein with homology to gamma-adaptin, interacts with and regulates Arf1p and Arf2p in a GTP-dependent manner in order to facilitate traffic through the late Golgi	SNP (transition)	None	NP_010645.1	0.442	T	0.558	C
LAN211-1 assembled to LAN211 chrIV v.10	chrIV.fasta	0.4	Polymorphism	1191222	1191222	S -> P	374	1120	1	T -> C	GTTTATCATCC	TCA -> CCA	95	GGA1	YDR358W	Golgi-localized protein with homology to gamma-adaptin, interacts with and regulates Arf1p and Arf2p in a GTP-dependent manner in order to facilitate traffic through the late Golgi	SNP (transition)	Substitution	NP_010645.1	0.463	T	0.537	C
LAN211-1 assembled to LAN211 chrIV v.10	chrIV.fasta	0.4	Polymorphism	1237129	1237129					T -> C	GGAATTACCAG		134				SNP (transition)			0.44	T	0.552	C
LAN211-1 assembled to LAN211 chrIV v.10	chrIV.fasta	0.4	Polymorphism	1248276	1248276		530	1590	3	T -> C	AAACCTTTGAC	AAA -> AAG	62		YDR387C	Putative transporter, member of the sugar porter family; YDR387C is not an essential gene	SNP (transition)	None	NP_010675.1	0.516	T	0.484	C
LAN211-1 assembled to LAN211 chrIV v.10	chrIV.fasta	0.4	Polymorphism	1257433	1257433	H -> R	223	669	3	T -> C	CCTTATGATAT	CAT -> CGT	81		YDR391C	hypothetical protein, possibly involved in zinc homeostasis; Bdf1p-dependent transcription induced by salt stress; green fluorescent protein (GFP)-fusion protein localizes to both the cytoplasm and the nucleus	SNP (transition)	Substitution	NP_010679.1	0.395	T	0.593	C
LAN211-1 assembled to LAN211 chrIV v.10	chrIV.fasta	0.4	Polymorphism	1261999	1261999	V -> A	92	275	2	T -> C	GTCGGTTCCAT	GTT -> GCT	106	RPT3	YDR394W	One of six ATPases of the 19S regulatory particle of the 26S proteasome involved in the degradation of ubiquitinated substrates; substrate of N-acetyltransferase B	SNP (transition)	Substitution	NP_010682.1	0.547	T	0.453	C
LAN211-1 assembled to LAN211 chrIV v.10	chrIV.fasta	0.4	Polymorphism	1283853	1283853					T -> C	GTTATTTTCCT		75				SNP (transition)			0.52	T	0.48	C
LAN211-1 assembled to LAN211 chrIV v.10	chrIV.fasta	0.4	Polymorphism	1284848	1284848		1046	3136	1	T -> C	GAATTTCTGAA	AGA -> AGG	79	TRS120	YDR407C	One of 10 subunits of the transport protein particle (TRAPP) complex of the cis-Golgi which mediates vesicle docking and fusion; involved in endoplasmic reticulum (ER) to Golgi membrane traffic	SNP (transition)	None	NP_010695.1	0.456	T	0.532	C
LAN211-1 assembled to LAN211 chrIV v.10	chrIV.fasta	0.4	Polymorphism	1332352	1332352		358	1072	1	T -> C	TGGGATTAACG	TTA -> CTA	82	GPI17	YDR434W	Transmembrane protein subunit of the glycosylphosphatidylinositol transamidase complex that adds GPIs to newly synthesized proteins; human PIG-Sp homolog	SNP (transition)	None	NP_010722.1	0.537	T	0.463	C
LAN211-1 assembled to LAN211 chrIV v.10	chrIV.fasta	0.4	Polymorphism	1370912	1370912	V -> A	360	1079	2	T -> C	GCATGTCTGGT	GTC -> GCC	95	TOM1	YDR457W	E3 ubiquitin ligase of the hect-domain class; has arole in mRNA export from the nucleus and may regulatetranscriptional coactivators; involved in degradation ofexcess histones	SNP (transition)	Substitution	NP_010745.1	0.484	T	0.516	C
LAN211-1 assembled to LAN211 chrIV v.10	chrIV.fasta	0.4	Polymorphism	1413917	1413917	S -> P	501	1502	2	T -> C	AAAAATCTAAA	TCT -> CCT	95	SNF1	YDR477W	AMP-activated serine/threonine protein kinase foundin a complex containing Snf4p and members of theSip1p/Sip2p/Gal83p family; required for transcription ofglucose-repressed genes, thermotolerance, sporulation, andperoxisome biogenesis	SNP (transition)	Substitution	NP_010765.1	0.526	T	0.474	C
LAN211-1 assembled to LAN211 chrIV v.10	chrIV.fasta	0.4	Polymorphism	1465413	1465413	I -> V	140	418	1	T -> C	AATAATTTGTC	ATT -> GTT	89	GIN4	YDR507C	Protein kinase involved in bud growth and assembly of the septin ring, proposed to have kinase-dependent and kinase-independent activities; undergoes autophosphorylation; similar to Kcc4p and Hsl1p	SNP (transition)	Substitution	NP_010795.1	0.393	T	0.607	C
LAN211-1 assembled to LAN211 chrIV v.10	chrIV.fasta	0.4	Polymorphism	1473642	1473642	I -> T	57	170	2	T -> C	AGATATATCAA	ATA -> ACA	83	SLF1	YDR515W	RNA binding protein that associates with polysomes;proposed to be involved in regulating mRNA translation;involved in the copper-dependent mineralization of coppersulfide complexes on cell surface in cells cultured incopper salts	SNP (transition)	Substitution	NP_010803.1	0.518	T	0.482	C
LAN211-1 assembled to LAN211 chrIV v.10	chrIV.fasta	0.4	Polymorphism	1491736	1491736	V -> A	200	600	3	T -> C	TGACGTCGATG	GTC -> GCC	119	RBA50	YDR527W	Protein involved in transcription; interacts with RNA polymerase II subunits Rpb2p, Rpb3, and Rpb11p; has similarity to human RPAP1	SNP (transition)	Substitution	NP_010816.2	0.454	T	0.546	C
LAN211-1 assembled to LAN211 chrIX v.10	chrIX.fasta	0.4	Polymorphism	68313	68313					A -> G	GGGTAAGCTAT		105				SNP (transition)			0.533	A	0.467	G
LAN211-1 assembled to LAN211 chrIX v.10	chrIX.fasta	0.4	Polymorphism	70622	70622	F -> S	945	2835	3	A -> G	GATTAAATTCG	TTT -> TCT	124	SLN1	YIL147C	Histidine kinase osmosensor that regulates a MAP kinase cascade; transmembrane protein with an intracellular kinase domain that signals to Ypd1p and Ssk1p, thereby forming a phosphorelay system similar to bacterial two-component regulators	SNP (transition)	Substitution	NP_012119.1	0.468	A	0.532	G
LAN211-1 assembled to LAN211 chrIX v.10	chrIX.fasta	0.4	Polymorphism	159346	159346		332	996	3	A -> G	TCAAGATTTTG	AAT -> AAC	93	SEC24	YIL109C	Component of the Sec23p-Sec24p heterodimer of the COPII vesicle coat, required for cargo selection during vesicle formation in ER to Golgi transport; homologous to Sfb2p and Sfb3p	SNP (transition)	None	NP_012157.1	0.484	A	0.505	G
LAN211-1 assembled to LAN211 chrIX v.10	chrIX.fasta	0.4	Polymorphism	172154	172154	N -> D	75	223	1	A -> G	CCTCTAACTAC	AAC -> GAC	117	DPH1	YIL103W	Protein required, along with Dph2p, Kti11p, Jjj3p, and Dph5p, for synthesis of diphthamide, which is a modified histidine residue of translation elongation factor 2 (Eft1p or Eft2p); may act in a complex with Dph2p and Kti11p	SNP (transition)	Substitution	NP_012163.1	0.41	A	0.59	G
LAN211-1 assembled to LAN211 chrIX v.10	chrIX.fasta	0.4	Polymorphism	244070	244070					A -> G	TCAATACCTAC		108				SNP (transition)			0.519	A	0.481	G
LAN211-1 assembled to LAN211 chrIX v.10	chrIX.fasta	0.4	Polymorphism	287294	287294	K -> R	483	1448	2	A -> G	CAAGAAATTCT	AAA -> AGA	119	CST6	YIL036W	Basic leucine zipper (bZIP) transcription factor ofthe ATF/CREB family, proposed to be a regulator of oleateresponsive genes; involved in utilization of non-optimalcarbon sources and chromosome stability	SNP (transition)	Substitution	NP_012228.1	0.571	A	0.429	G
LAN211-1 assembled to LAN211 chrIX v.10	chrIX.fasta	0.4	Polymorphism	323132	323132	I -> V	204	610	1	A -> G	AAAAAATAATC	ATA -> GTA	72	BAR1	YIL015W	Aspartyl protease secreted into the periplasmic space of mating type a cells, helps cells find mating partners, cleaves and inactivates alpha factor allowing cells to recover from alpha-factor-induced cell cycle arrest	SNP (transition)	Substitution	NP_012249.1	0.458	A	0.542	G
LAN211-1 assembled to LAN211 chrIX v.10	chrIX.fasta	0.4	Polymorphism	417771	417771	D -> G	460	1379	2	A -> G	TAATGACAATC	GAC -> GGC	110	MGA2	YIR033W	ER membrane protein involved in regulation of OLE1 transcription, acts with homolog Spt23p; inactive ER form dimerizes and one subunit is then activated by ubiquitin/proteasome-dependent processing followed by nuclear targeting	SNP (transition)	Substitution	NP_012299.1	0.6	A	0.4	G
LAN211-1 assembled to LAN211 chrIX v.10	chrIX.fasta	0.4	Polymorphism	126355	126355		49	147	3	G -> A	CAATTGGCCAT	TTG -> TTA	105	AYR1	YIL124W	NADPH-dependent 1-acyl dihydroxyacetone phosphate reductase found in lipid particles, ER, and mitochondrial outer membrane; involved in phosphatidic acid biosynthesis; required for spore germination; capable of metabolizing steroid hormones	SNP (transition)	None	NP_012142.1	0.495	G	0.505	A
LAN211-1 assembled to LAN211 chrIX v.10	chrIX.fasta	0.4	Polymorphism	272471	272471	S -> N	377	1130	2	G -> A	TAAGAGTTTAA	AGT -> AAT	96	PIG2	YIL045W	Putative type-1 protein phosphatase targeting subunit that tethers Glc7p type-1 protein phosphatase to Gsy2p glycogen synthase	SNP (transition)	Substitution	NP_012219.1	0.552	G	0.448	A
LAN211-1 assembled to LAN211 chrIX v.10	chrIX.fasta	0.4	Polymorphism	310585	310585	S -> F	8	23	2	G -> A	AATAAGAGCAA	TCT -> TTT	90	YKE4	YIL023C	Zinc transporter; localizes to the ER; null mutant is sensitive to calcofluor white, leads to zinc accumulation in cytosol; ortholog of the mouse KE4 and member of the ZIP (ZRT, IRT-like Protein) family	SNP (transition)	Substitution	NP_012241.1	0.433	G	0.567	A
LAN211-1 assembled to LAN211 chrIX v.10	chrIX.fasta	0.4	Polymorphism	315413	315413	S -> N	47	140	2	G -> A	AGACAGTTCAG	AGT -> AAT	87	FAF1	YIL019W	Protein required for pre-rRNA processing and 40S ribosomal subunit assembly	SNP (transition)	Substitution	NP_012245.1	0.483	G	0.517	A
LAN211-1 assembled to LAN211 chrV v.10	chrV.fasta	0.4	Polymorphism	220939	220939		120	358	1	A -> G	GGCGGAGGTCC	CCT -> CCC	67	ZRG8	YER033C	hypothetical protein; authentic, non-tagged proteinis detected in highly purified mitochondria inhigh-throughput studies; GFP-fusion protein is localizedto the cytoplasm; transcription induced under conditionsof zinc deficiency	SNP (transition)	None	NP_010950.1	0.582	A	0.418	G
LAN211-1 assembled to LAN211 chrV v.10	chrV.fasta	0.4	Polymorphism	275951	275951		459	1377	3	A -> G	TGGGAACGTCT	GAA -> GAG	122	FCY21	YER060W	Putative purine-cytosine permease, very similar to Fcy2p but cannot substitute for its function	SNP (transition)	None	NP_010981.1	0.557	A	0.443	G
LAN211-1 assembled to LAN211 chrV v.10	chrV.fasta	0.4	Polymorphism	16186	16186					C -> T	ACTTGCCACAG		68				SNP (transition)			0.456	C	0.544	T
LAN211-1 assembled to LAN211 chrV v.10	chrV.fasta	0.4	Polymorphism	32945	32945		174	522	3	C -> T	GAAAACCAATA		84	CAN1	YEL063C	Plasma membrane arginine permease, requires phosphatidyl ethanolamine (PE) for localization, exclusively associated with lipid rafts; mutation confers canavanine resistance	SNP (transition)	Truncation	NP_010851.1	0.417	C	0.583	T
LAN211-1 assembled to LAN211 chrV v.10	chrV.fasta	0.4	Polymorphism	32970	32970	G -> D	166	497	2	C -> T	CCGCACCAAAT	GGT -> GAT	77	CAN1	YEL063C	Plasma membrane arginine permease, requires phosphatidyl ethanolamine (PE) for localization, exclusively associated with lipid rafts; mutation confers canavanine resistance	SNP (transition)	Substitution	NP_010851.1	0.571	C	0.429	T
LAN211-1 assembled to LAN211 chrV v.10	chrV.fasta	0.4	Polymorphism	55228	55228		294	880	1	C -> T	TAATCCGTCGG	ACG -> ACA	93	MAK10	YEL053C	Non-catalytic subunit of N-terminal acetyltransferase of the NatC type, required for replication of dsRNA virus; expression is glucose-repressible	SNP (transition)	None	NP_010861.1	0.409	C	0.591	T
LAN211-1 assembled to LAN211 chrV v.10	chrV.fasta	0.4	Polymorphism	211578	211578	G -> S	103	307	1	C -> T	AACACCAGTGT	GGT -> AGT	63	MIG3	YER028C	Probable transcriptional repressor involved in response to toxic agents such as hydroxyurea that inhibit ribonucleotide reductase; phosphorylation by Snf1p or the Mec1p pathway inactivates Mig3p, allowing induction of damage response genes	SNP (transition)	Substitution	NP_010945.1	0.571	C	0.429	T
LAN211-1 assembled to LAN211 chrV v.10	chrV.fasta	0.4	Polymorphism	265214	265214	A -> T	194	580	1	C -> T	GTAGGCACTTG	GCC -> ACC	80	HIS1	YER055C	ATP phosphoribosyltransferase, a hexameric enzyme, catalyzes the first step in histidine biosynthesis; mutations cause histidine auxotrophy and sensitivity to Cu, Co, and Ni salts; transcription is regulated by general amino acid control	SNP (transition)	Substitution	NP_010975.1	0.575	C	0.425	T
LAN211-1 assembled to LAN211 chrV v.10	chrV.fasta	0.4	Polymorphism	265871	265871					C -> T	AAATGCCAAAG		61				SNP (transition)			0.525	C	0.475	T
LAN211-1 assembled to LAN211 chrV v.10	chrV.fasta	0.4	Polymorphism	275966	275966		464	1392	3	C -> T	ATCGGCATTGC	GGC -> GGT	112	FCY21	YER060W	Putative purine-cytosine permease, very similar to Fcy2p but cannot substitute for its function	SNP (transition)	None	NP_010981.1	0.554	C	0.446	T
LAN211-1 assembled to LAN211 chrV v.10	chrV.fasta	0.4	Polymorphism	282378	282378					C -> T	AAAGGCTCAAG		88				SNP (transition)			0.545	C	0.455	T
LAN211-1 assembled to LAN211 chrV v.10	chrV.fasta	0.4	Polymorphism	312126	312126					C -> T	TGGATCTCAAC		64				SNP (transition)			0.516	C	0.453	T
LAN211-1 assembled to LAN211 chrV v.10	chrV.fasta	0.4	Polymorphism	404565	404565					C -> T	TATGACCAAAC		91				SNP (transition)			0.429	C	0.56	T
LAN211-1 assembled to LAN211 chrV v.10	chrV.fasta	0.4	Polymorphism	275953	275953	R -> H	460	1379	2	G -> A	GGAACGTCTAC	CGT -> CAT	124	FCY21	YER060W	Putative purine-cytosine permease, very similar to Fcy2p but cannot substitute for its function	SNP (transition)	Substitution	NP_010981.1	0.548	G	0.452	A
LAN211-1 assembled to LAN211 chrV v.10	chrV.fasta	0.4	Polymorphism	8143	8143					T -> C	TCATGTACCTC		105				SNP (transition)			0.514	T	0.486	C
LAN211-1 assembled to LAN211 chrV v.10	chrV.fasta	0.4	Polymorphism	9982	9982					T -> C	TCATTTTCCAC		79				SNP (transition)			0.544	T	0.456	C
LAN211-1 assembled to LAN211 chrV v.10	chrV.fasta	0.4	Polymorphism	19435	19435					T -> C	TCCATTTATTT		70				SNP (transition)			0.457	T	0.543	C
LAN211-1 assembled to LAN211 chrV v.10	chrV.fasta	0.4	Polymorphism	34342	34342					T -> C	AAAACTGGGTT		84				SNP (transition)			0.405	T	0.595	C
LAN211-1 assembled to LAN211 chrV v.10	chrV.fasta	0.4	Polymorphism	71729	71729		416	1248	3	T -> C	AGTAATGCTGG	AAT -> AAC	90		YEL043W	Predicted cytoskeleton protein involved in intracellular signalling based on quantitative analysis of protein-protein interaction maps; may interact with ribosomes, based on co-purification studies; contains fibronectin type III domain fold	SNP (transition)	None	NP_010871.1	0.422	T	0.578	C
LAN211-1 assembled to LAN211 chrV v.10	chrV.fasta	0.4	Polymorphism	74503	74503		243	729	3	T -> C	GCCGTTTTTGA	GTT -> GTC	93	GDA1	YEL042W	Guanosine diphosphatase located in the Golgi, involved in the transport of GDP-mannose into the Golgi lumen by converting GDP to GMP after mannose is transferred its substrate	SNP (transition)	None	NP_010872.1	0.505	T	0.495	C
LAN211-1 assembled to LAN211 chrV v.10	chrV.fasta	0.4	Polymorphism	192402	192402		76	228	3	T -> C	GTAGCTTGTTG	CAA -> CAG	61	SPC25	YER018C	Component of the evolutionarily conserved kinetochore-associated Ndc80 complex (Ndc80p-Nuf2p-Spc24p-Spc25p); involved in chromosome segregation, spindle checkpoint activity and kinetochore clustering	SNP (transition)	None	NP_010934.1	0.574	T	0.426	C
LAN211-1 assembled to LAN211 chrV v.10	chrV.fasta	0.4	Polymorphism	218192	218192	N -> S	1035	3105	3	T -> C	GTAAATTTGGT	AAT -> AGT	109	ZRG8	YER033C	hypothetical protein; authentic, non-tagged proteinis detected in highly purified mitochondria inhigh-throughput studies; GFP-fusion protein is localizedto the cytoplasm; transcription induced under conditionsof zinc deficiency	SNP (transition)	Substitution	NP_010950.1	0.596	T	0.404	C
LAN211-1 assembled to LAN211 chrV v.10	chrV.fasta	0.4	Polymorphism	238736	238736	N -> S	320	959	2	T -> C	AAAAGTTCTTT	AAC -> AGC	101	MEI4	YER044C-A	Meiosis-specific protein involved in double-strand break formation during meiotic recombination; required for chromosome synapsis and production of viable spores	SNP (transition)	Substitution	NP_010963.1	0.416	T	0.574	C
LAN211-1 assembled to LAN211 chrV v.10	chrV.fasta	0.4	Polymorphism	275969	275969		465	1395	3	T -> C	GGCATTGCAGG	ATT -> ATC	113	FCY21	YER060W	Putative purine-cytosine permease, very similar to Fcy2p but cannot substitute for its function	SNP (transition)	None	NP_010981.1	0.558	T	0.434	C
LAN211-1 assembled to LAN211 chrV v.10	chrV.fasta	0.4	Polymorphism	294257	294257		400	1200	3	T -> C	ACAAGTCACTC	AGT -> AGC	93	MOT2	YER068W	Subunit of the CCR4-NOT complex, which has roles intranscription regulation, mRNA degradation, andpost-transcriptional modifications; with Ubc4p,ubiquitinates nascent polypeptide-associated complexsubunits and histone demethyase Jhd2p	SNP (transition)	None	NP_010991.1	0.462	T	0.527	C
LAN211-1 assembled to LAN211 chrV v.10	chrV.fasta	0.4	Polymorphism	297306	297306	V -> A	630	1889	2	T -> C	AAGTGTTCATG	GTT -> GCT	87	ARG5,6	YER069W	Protein that is processed in the mitochondrion to yield acetylglutamate kinase and N-acetyl-gamma-glutamyl-phosphate reductase, which catalyze the 2nd and 3rd steps in arginine biosynthesis; enzymes form a complex with Arg2p	SNP (transition)	Substitution	NP_010992.1	0.494	T	0.506	C
LAN211-1 assembled to LAN211 chrV v.10	chrV.fasta	0.4	Polymorphism	298425	298425					T -> C	CCACTTCTGGG		82				SNP (transition)			0.537	T	0.463	C
LAN211-1 assembled to LAN211 chrV v.10	chrV.fasta	0.4	Polymorphism	306816	306816	I -> T	7	20	2	T -> C	TACTATCCGTA	ATC -> ACC	45	RPS24A	YER074W	Protein component of the small (40S) ribosomal subunit; identical to Rps24Bp and has similarity to rat S24 ribosomal protein	SNP (transition)	Substitution	NP_010997.1	0.489	T	0.511	C
LAN211-1 assembled to LAN211 chrV v.10	chrV.fasta	0.4	Polymorphism	319066	319066	S -> P	47	139	1	T -> C	TTGCCTCTGGT	TCT -> CCT	77		YER079W		SNP (transition)	Substitution	NP_011002.1	0.494	T	0.506	C
LAN211-1 assembled to LAN211 chrV v.10	chrV.fasta	0.4	Polymorphism	320211	320211	F -> L	81	241	1	T -> C	CGAAGTTTTCG	TTT -> CTT	98	AIM9	YER080W	hypothetical protein; the authentic, non-tagged protein is detected in highly purified mitochondria in high-throughput studies; null mutant displays elevated frequency of mitochondrial genome loss	SNP (transition)	Substitution	NP_011003.1	0.5	T	0.5	C
LAN211-1 assembled to LAN211 chrV v.10	chrV.fasta	0.4	Polymorphism	326081	326081					T -> C	AAAATTTTCTT		79				SNP (transition)			0.57	T	0.43	C
LAN211-1 assembled to LAN211 chrV v.10	chrV.fasta	0.4	Polymorphism	329410	329410	V -> A	309	926	2	T -> C	AGTGGTTGATG	GTT -> GCT	85	ILV1	YER086W	Threonine deaminase, catalyzes the first step in isoleucine biosynthesis; expression is under general amino acid control; ILV1 locus exhibits highly positioned nucleosomes whose organization is independent of known ILV1 regulation	SNP (transition)	Substitution	NP_011009.1	0.529	T	0.471	C
LAN211-1 assembled to LAN211 chrV v.10	chrV.fasta	0.4	Polymorphism	376416	376416		408	1224	3	T -> C	TTATTTACTCT	GTA -> GTG	81	FLO8	YER109C	Transcription factor required for flocculation, diploid filamentous growth, and haploid invasive growth; genome reference strain S288C and most laboratory strains have a mutation in this gene	SNP (transition)	None	NP_011034.1	0.531	T	0.457	C
LAN211-1 assembled to LAN211 chrV v.10	chrV.fasta	0.4	Polymorphism	384867	384867		346	1038	3	T -> C	TGTTGTTGTTG	CAA -> CAG	100	SWI4	YER111C	DNA binding component of the SBF complex (Swi4p-Swi6p), a transcriptional activator that in concert with MBF (Mbp1-Swi6p) regulates late G1-specific transcription of targets including cyclins and genes required for DNA synthesis and repair	SNP (transition)	None	NP_011036.1	0.47	T	0.53	C
LAN211-1 assembled to LAN211 chrV v.10	chrV.fasta	0.4	Polymorphism	401972	401972					T -> C	TCCTTTCAGTC		78				SNP (transition)			0.513	T	0.487	C
LAN211-1 assembled to LAN211 chrV v.10	chrV.fasta	0.4	Polymorphism	432166	432166					T -> C	ACCTGTTTTTG		121				SNP (transition)			0.512	T	0.479	C
LAN211-1 assembled to LAN211 chrV v.10	chrV.fasta	0.4	Polymorphism	432546	432546	V -> A	6	17	2	T -> C	ACCAGTTGACG	GTT -> GCT	108	GLC7	YER133W	Type 1 serine/threonine protein phosphatase catalytic subunit, involved in many processes (eg: glycogen metabolism, sporulation, mitosis); accumulates at mating projections by interaction with Afr1p; interacts with many regulatory subunits	SNP (transition)	Substitution	NP_011059.1	0.537	T	0.463	C
LAN211-1 assembled to LAN211 chrV v.10	chrV.fasta	0.8	Polymorphism	216974	216974	P -> L	635	1904	2	C -> T	AACTCCTTTGA	CCT -> CTT	101	FIR1	YER032W	Protein involved in 3' mRNA processing, interacts with Ref2p; potential Cdc28p substrate	SNP (transition)	Substitution	NP_010949.2	0.01	C	0.99	T
LAN211-1 assembled to LAN211 chrV v.10	chrV.fasta	0.8	Polymorphism	485812	485812		331	991	1	C -> T	CAGGGCTTGGT	GGC -> GGT	100	COG3	YER157W	Essential component of the conserved oligomeric Golgi complex (Cog1p through Cog8p), a cytosolic tethering complex that functions in protein trafficking to mediate fusion of transport vesicles to Golgi compartments	SNP (transition)	None	NP_011084.1	0.15	C	0.85	T
LAN211-1 assembled to LAN211 chrV v.10	chrV.fasta	0.8	Polymorphism	491804	491804	T -> A	64	190	1	T -> C	GTCTGTCTGCA	ACA -> GCA	65	BUR6	YER159C	Subunit of a heterodimeric NC2 transcription regulator complex with Ncb2p; complex binds to TBP and can repress transcription by preventing preinitiation complex assembly or stimulate activated transcription; homologous to human NC2alpha	SNP (transition)	Substitution	NP_011086.1	0.077	T	0.923	C
LAN211-1 assembled to LAN211 chrV v.10	chrV.fasta	0.8	Polymorphism	555938	555938					T -> C	TTATTTCATTT		105				SNP (transition)			0.181	T	0.819	C
LAN211-1 assembled to LAN211 chrVI v.10	chrVI.fasta	0.4	Polymorphism	58201	58201					A -> G	GAACTAATCAT		67				SNP (transition)			0.418	A	0.582	G
LAN211-1 assembled to LAN211 chrVI v.10	chrVI.fasta	0.4	Polymorphism	65611	65611		45	135	3	A -> G	AATCAAGATGA	CAA -> CAG	64		YFL034W	Putative integral membrane protein that interacts with Rpp0p, which is a component of the ribosomal stalk	SNP (transition)	None	NP_116583.2	0.516	A	0.484	G
LAN211-1 assembled to LAN211 chrVI v.10	chrVI.fasta	0.4	Polymorphism	89809	89809		189	567	3	A -> G	ATTTCAAATTC	TTT -> TTC	84	EPL1	YFL024C	Component of NuA4, which is an essential histone H4/H2A acetyltransferase complex; homologous to Drosophila Enhancer of Polycomb	SNP (transition)	None	NP_116629.1	0.417	A	0.583	G
LAN211-1 assembled to LAN211 chrVI v.10	chrVI.fasta	0.4	Polymorphism	94284	94284	Y -> H	254	760	1	A -> G	GACGTATTGGT	TAC -> CAC	101	FRS2	YFL022C	Alpha subunit of cytoplasmic phenylalanyl-tRNA synthetase, forms a tetramer with Frs1p to form active enzyme; evolutionarily distant from mitochondrial phenylalanyl-tRNA synthetase based on protein sequence, but substrate binding is similar	SNP (transition)	Substitution	NP_116631.1	0.545	A	0.436	G
LAN211-1 assembled to LAN211 chrVI v.10	chrVI.fasta	0.4	Polymorphism	106526	106526					A -> G	AATGCACATTC		77				SNP (transition)			0.442	A	0.545	G
LAN211-1 assembled to LAN211 chrVI v.10	chrVI.fasta	0.4	Polymorphism	107083	107083					A -> G	GGTCAACTTTG		57				SNP (transition)			0.421	A	0.579	G
LAN211-1 assembled to LAN211 chrVI v.10	chrVI.fasta	0.4	Polymorphism	111617	111617					A -> G	AGAGGAAGCTT		75				SNP (transition)			0.453	A	0.533	G
LAN211-1 assembled to LAN211 chrVI v.10	chrVI.fasta	0.4	Polymorphism	149229	149229	N -> S	28	83	2	A -> G	TAGGAATCAAC	AAT -> AGT	91	LOC1	YFR001W	Nuclear protein involved in asymmetric localizationof ASH1 mRNA; binds double-stranded RNA in vitro;constituent of 66S pre-ribosomal particles	SNP (transition)	Substitution	NP_116656.1	0.44	A	0.56	G
LAN211-1 assembled to LAN211 chrVI v.10	chrVI.fasta	0.4	Polymorphism	156506	156506	N -> D	109	325	1	A -> G	AGGGAAACAAG	AAC -> GAC	94		YFR006W	Putative X-Pro aminopeptidase; green fluorescent protein (GFP)-fusion protein localizes to the cytoplasm; YFR006W is not an essential gene	SNP (transition)	Substitution	NP_116661.1	0.543	A	0.457	G
LAN211-1 assembled to LAN211 chrVI v.10	chrVI.fasta	0.4	Polymorphism	186495	186495	N -> D	653	1958	2	A -> G	TATTGAATGAT	AAT -> GAT	58	FAB1	YFR019W	1-phosphatidylinositol-3-phosphate 5-kinase; vacuolar membrane kinase that generates phosphatidylinositol (3,5)P2, which is involved in vacuolar sorting and homeostasis	SNP (transition)	Substitution	NP_116674.2	0.552	A	0.448	G
LAN211-1 assembled to LAN211 chrVI v.10	chrVI.fasta	0.4	Polymorphism	245003	245003		73	218	2	A -> G	AAACAACCACT	TTG -> CTG	76	BNA6	YFR047C	Quinolinate phosphoribosyl transferase, required for the de novo biosynthesis of NAD from tryptophan via kynurenine; expression regulated by Hst1p	SNP (transition)	None	NP_602317.1	0.474	A	0.526	G
LAN211-1 assembled to LAN211 chrVI v.10	chrVI.fasta	0.4	Polymorphism	42088	42088		556	1668	3	C -> T	AGCACCATCGC	ACC -> ACT	76	RGD2	YFL047W	GTPase-activating protein (RhoGAP) for Cdc42p and Rho5p	SNP (transition)	None	NP_428268.1	0.539	C	0.461	T
LAN211-1 assembled to LAN211 chrVI v.10	chrVI.fasta	0.4	Polymorphism	84742	84742		831	2493	3	C -> T	ATTTCCAAGGA	TTG -> TTA	121	BST1	YFL025C	GPI inositol deacylase of the ER that negatively regulates COPII vesicle formation, prevents production of vesicles with defective subunits, required for proper discrimination between resident ER proteins and Golgi-bound cargo molecules	SNP (transition)	None	NP_116628.1	0.521	C	0.479	T
LAN211-1 assembled to LAN211 chrVI v.10	chrVI.fasta	0.4	Polymorphism	227551	227551					C -> T	TTTTTCTTATA		47				SNP (transition)			0.489	C	0.426	T
LAN211-1 assembled to LAN211 chrVI v.10	chrVI.fasta	0.4	Polymorphism	35738	35738		37	111	3	G -> A	CTATAGTTCTC	AAC -> AAT	89	ALR2	YFL050C	Probable Mg(2+) transporter; overexpression confersincreased tolerance to Al(3+) and Ga(3+) ions; plays arole in regulating Ty1 transposition	SNP (transition)	None	NP_116604.1	0.416	G	0.573	A
LAN211-1 assembled to LAN211 chrVI v.10	chrVI.fasta	0.4	Polymorphism	126125	126125		870	2610	3	G -> A	GTTAAGTTAGT	AAG -> AAA	112	BLM10	YFL007W	Proteasome activator subunit; found in association with core particles, with and without the 19S regulatory particle; required for resistance to bleomycin, may be involved in protecting against oxidative damage; similar to mammalian PA200	SNP (transition)	None	NP_116648.2	0.563	G	0.438	A
LAN211-1 assembled to LAN211 chrVI v.10	chrVI.fasta	0.4	Polymorphism	127305	127305	V -> I	1264	3790	1	G -> A	GTAGAGTTCTA	GTT -> ATT	90	BLM10	YFL007W	Proteasome activator subunit; found in association with core particles, with and without the 19S regulatory particle; required for resistance to bleomycin, may be involved in protecting against oxidative damage; similar to mammalian PA200	SNP (transition)	Substitution	NP_116648.2	0.567	G	0.433	A
LAN211-1 assembled to LAN211 chrVI v.10	chrVI.fasta	0.4	Polymorphism	233768	233768					G -> A	TAAATGATACC		82				SNP (transition)			0.561	G	0.439	A
LAN211-1 assembled to LAN211 chrVI v.10	chrVI.fasta	0.4	Polymorphism	241392	241392	S -> F	33	98	2	G -> A	CCGAAGAAACA	TCT -> TTT	111	DUG1	YFR044C	Cys-Gly metallo-di-peptidase; forms a complex with Dug2p and Dug3p to degrade glutathione (GSH) and other peptides containing a gamma-glu-X bond in an alternative pathway to GSH degradation by gamma-glutamyl transpeptidase (Ecm38p)	SNP (transition)	Substitution	NP_116702.1	0.55	G	0.45	A
LAN211-1 assembled to LAN211 chrVI v.10	chrVI.fasta	0.4	Polymorphism	246907	246907	G -> S	237	709	1	G -> A	GTAAAGGCGGT	GGC -> AGC	96	RMD8	YFR048W	Cytosolic protein required for sporulation	SNP (transition)	Substitution	NP_683716.1	0.438	G	0.552	A
LAN211-1 assembled to LAN211 chrVI v.10	chrVI.fasta	0.4	Polymorphism	43640	43640		251	753	3	T -> C	TTGAATAGTTC	CTA -> CTG	96	SEC53	YFL045C	Phosphomannomutase, involved in synthesis of GDP-mannose and dolichol-phosphate-mannose; required for folding and glycosylation of secretory proteins in the ER lumen	SNP (transition)	None	NP_116609.1	0.438	T	0.563	C
LAN211-1 assembled to LAN211 chrVI v.10	chrVI.fasta	0.4	Polymorphism	43648	43648	T -> A	249	745	1	T -> C	TTCAGTCAAAA	ACT -> GCT	108	SEC53	YFL045C	Phosphomannomutase, involved in synthesis of GDP-mannose and dolichol-phosphate-mannose; required for folding and glycosylation of secretory proteins in the ER lumen	SNP (transition)	Substitution	NP_116609.1	0.417	T	0.583	C
LAN211-1 assembled to LAN211 chrVI v.10	chrVI.fasta	0.4	Polymorphism	53832	53832	T -> A	186	556	1	T -> C	GTCAGTCAAAT	ACT -> GCT	102	ACT1	YFL039C	Actin, structural protein involved in cell polarization, endocytosis, and other cytoskeletal functions	SNP (transition)	Substitution	NP_116614.1	0.471	T	0.529	C
LAN211-1 assembled to LAN211 chrVII v.10	chrVII.fasta	0.4	Polymorphism	25415	25415					A -> G	CTTAAACTTAA		103				SNP (transition)			0.485	A	0.505	G
LAN211-1 assembled to LAN211 chrVII v.10	chrVII.fasta	0.4	Polymorphism	50879	50879	N -> D	437	1310	2	A -> G	ATGGGAATATT	AAT -> GAT	94	CSE1	YGL238W	Nuclear envelope protein that mediates the nuclear export of importin alpha (Srp1p), homolog of metazoan CAS protein, required for accurate chromosome segregation	SNP (transition)	Substitution	NP_011276.1	0.447	A	0.553	G
LAN211-1 assembled to LAN211 chrVII v.10	chrVII.fasta	0.4	Polymorphism	125416	125416	I -> V	213	637	1	A -> G	CTCAGATAGCG	ATA -> GTA	102	MDS3	YGL197W	Putative component of the TOR regulatory pathway; negative regulator of early meiotic gene expression; required, with Pmd1p, for growth under alkaline conditions; has an N-terminal kelch-like domain	SNP (transition)	Substitution	NP_011318.2	0.49	A	0.51	G
LAN211-1 assembled to LAN211 chrVII v.10	chrVII.fasta	0.4	Polymorphism	149682	149682					A -> G	CTCAGACCTGG		67				SNP (transition)			0.433	A	0.552	G
LAN211-1 assembled to LAN211 chrVII v.10	chrVII.fasta	0.4	Polymorphism	164674	164674	S -> P	166	496	1	A -> G	CCTCGACTGTT	TCG -> CCG	75	TOS3	YGL179C	Protein kinase, related to and functionally redundant with Elm1p and Sak1p for the phosphorylation and activation of Snf1p; functionally orthologous to LKB1, a mammalian kinase associated with Peutz-Jeghers cancer-susceptibility syndrome	SNP (transition)	Substitution	NP_011336.1	0.507	A	0.493	G
LAN211-1 assembled to LAN211 chrVII v.10	chrVII.fasta	0.4	Polymorphism	191619	191619	D -> G	138	413	2	A -> G	TGTAGACATGA	GAC -> GGC	80	CUP2	YGL166W	Copper-binding transcription factor; activates transcription of the metallothionein genes CUP1-1 and CUP1-2 in response to elevated copper concentrations	SNP (transition)	Substitution	NP_011349.1	0.475	A	0.525	G
LAN211-1 assembled to LAN211 chrVII v.10	chrVII.fasta	0.4	Polymorphism	221771	221771	F -> S	1295	3884	2	A -> G	TAATGAACCTA	TTC -> TCC	98	INO80	YGL150C	ATPase, subunit of a complex containing actin and several actin-related proteins that has chromatin remodeling activity and 3' to 5' DNA helicase activity in vitro; has a role in modulating stress gene transcription	SNP (transition)	Substitution	NP_011365.1	0.429	A	0.571	G
LAN211-1 assembled to LAN211 chrVII v.10	chrVII.fasta	0.4	Polymorphism	245739	245739					A -> G	ACAACAACAAC		89				SNP (transition)			0.517	A	0.483	G
LAN211-1 assembled to LAN211 chrVII v.10	chrVII.fasta	0.4	Polymorphism	262008	262008		1311	3931	1	A -> G	TTAATAGCAGA	GCT -> GCC	108	SNT2	YGL131C	DNA binding protein with similarity to the S. pombeSnt2 protein; computational analysis suggests a role inregulation of expression of genes encoding aminetransporters	SNP (transition)	None	NP_011384.1	0.537	A	0.463	G
LAN211-1 assembled to LAN211 chrVII v.10	chrVII.fasta	0.4	Polymorphism	267881	267881		425	1274	2	A -> G	AATCAAGTTCT	TTG -> CTG	91	RSM23	YGL129C	Mitochondrial ribosomal protein of the small subunit, has similarity to mammalian apoptosis mediator proteins; null mutation prevents induction of apoptosis by overproduction of metacaspase Mca1p	SNP (transition)	None	NP_011386.2	0.44	A	0.56	G
LAN211-1 assembled to LAN211 chrVII v.10	chrVII.fasta	0.4	Polymorphism	275702	275702	L -> S	369	1107	3	A -> G	AGCACAATTTA	TTG -> TCG	84	MON1	YGL124C	Protein required for fusion of cvt-vesicles and autophagosomes with the vacuole; associates, as a complex with Ccz1p, with a perivacuolar compartment; potential Cdc28p substrate	SNP (transition)	Substitution	NP_011391.2	0.476	A	0.524	G
LAN211-1 assembled to LAN211 chrVII v.10	chrVII.fasta	0.4	Polymorphism	310782	310782					A -> G	GTAACATCTGT		83				SNP (transition)			0.422	A	0.578	G
LAN211-1 assembled to LAN211 chrVII v.10	chrVII.fasta	0.4	Polymorphism	340586	340586	M -> V	863	2589	3	A -> G	TAAAAATGGCA	ATG -> GTG	92	NUP145	YGL092W	Essential nucleoporin, catalyzes its own cleavage in vivo to generate a C-terminal fragment that assembles into the Nup84p subcomplex of the nuclear pore complex, and an N-terminal fragment of unknown function that is homologous to Nup100p	SNP (transition)	Substitution	NP_011423.1	0.543	A	0.457	G
LAN211-1 assembled to LAN211 chrVII v.10	chrVII.fasta	0.4	Polymorphism	418153	418153		192	576	3	A -> G	AACGAAGCCGC	GAA -> GAG	107	DST1	YGL043W	General transcription elongation factor TFIIS, enables RNA polymerase II to read through blocks to elongation by stimulating cleavage of nascent transcripts stalled at transcription arrest sites	SNP (transition)	None	NP_011472.1	0.477	A	0.505	G
LAN211-1 assembled to LAN211 chrVII v.10	chrVII.fasta	0.4	Polymorphism	465833	465833					A -> G	GACTCAAAGAG		97				SNP (transition)			0.474	A	0.526	G
LAN211-1 assembled to LAN211 chrVII v.10	chrVII.fasta	0.4	Polymorphism	466689	466689	K -> E	152	454	1	A -> G	CAATGAAGGTA	AAG -> GAG	96	PUF4	YGL014W	Member of the PUF protein family, which is defined by the presence of Pumilio homology domains that confer RNA binding activity; preferentially binds mRNAs encoding nucleolar ribosomal RNA-processing factors	SNP (transition)	Substitution	NP_011501.1	0.5	A	0.49	G
LAN211-1 assembled to LAN211 chrVII v.10	chrVII.fasta	0.4	Polymorphism	496218	496218	V -> A	127	380	2	A -> G	AAATAACACCA	GTT -> GCT	93	ERG26	YGL001C	C-3 sterol dehydrogenase, catalyzes the second of three steps required to remove two C-4 methyl groups from an intermediate in ergosterol biosynthesis	SNP (transition)	Substitution	NP_011514.1	0.527	A	0.473	G
LAN211-1 assembled to LAN211 chrVII v.10	chrVII.fasta	0.4	Polymorphism	560374	560374		5	13	1	A -> G	GAATAATTGGG	TTA -> CTA	83	ACB1	YGR037C	Acyl-CoA-binding protein, transports newly synthesized acyl-CoA esters from fatty acid synthetase (Fas1p-Fas2p) to acyl-CoA-consuming processes; subject to starvation-induced, Grh1p-mediated unconventional secretion	SNP (transition)	None	NP_011551.1	0.422	A	0.578	G
LAN211-1 assembled to LAN211 chrVII v.10	chrVII.fasta	0.4	Polymorphism	695718	695718	F -> L	82	244	1	A -> G	AGTAAAGCTGT	TTT -> CTT	66	SRB5	YGR104C	Subunit of the RNA polymerase II mediator complex; associates with core polymerase subunits to form the RNA polymerase II holoenzyme; essential for transcriptional regulation; involved in telomere maintenance	SNP (transition)	Substitution	NP_011618.1	0.5	A	0.485	G
LAN211-1 assembled to LAN211 chrVII v.10	chrVII.fasta	0.4	Polymorphism	858573	858573					A -> G	AAGTGAAATTT		62				SNP (transition)			0.5	A	0.5	G
LAN211-1 assembled to LAN211 chrVII v.10	chrVII.fasta	0.4	Polymorphism	868658	868658		327	981	3	A -> G	GCGTCAGCAAC	GCT -> GCC	93	TYS1	YGR185C	Cytoplasmic tyrosyl-tRNA synthetase, required for cytoplasmic protein synthesis; interacts with positions 34 and 35 of the tRNATyr anticodon; mutations in human ortholog YARS are associated with Charcot-Marie-Tooth (CMT) neuropathies	SNP (transition)	None	NP_011701.1	0.527	A	0.473	G
LAN211-1 assembled to LAN211 chrVII v.10	chrVII.fasta	0.4	Polymorphism	963320	963320					A -> G	AGAAAAATTTT		82				SNP (transition)			0.524	A	0.476	G
LAN211-1 assembled to LAN211 chrVII v.10	chrVII.fasta	0.4	Polymorphism	967172	967172	F -> S	201	602	2	A -> G	TGGCAAATGCA	TTT -> TCT	91		YGR237C	hypothetical protein; green fluorescent protein (GFP)-fusion protein localizes to the cytoplasm	SNP (transition)	Substitution	NP_011753.1	0.505	A	0.495	G
LAN211-1 assembled to LAN211 chrVII v.10	chrVII.fasta	0.4	Polymorphism	976240	976240					A -> G	AAAACAAAAAC		99				SNP (transition)			0.545	A	0.455	G
LAN211-1 assembled to LAN211 chrVII v.10	chrVII.fasta	0.4	Polymorphism	1007987	1007987	N -> D	390	1168	1	A -> G	TGGAAAATTTA	AAT -> GAT	85	GND2	YGR256W	6-phosphogluconate dehydrogenase (decarboxylating),catalyzes an NADPH regenerating reaction in the pentosephosphate pathway; required for growth onD-glucono-delta-lactone	SNP (transition)	Substitution	NP_011772.1	0.4	A	0.588	G
LAN211-1 assembled to LAN211 chrVII v.10	chrVII.fasta	0.4	Polymorphism	1056150	1056150		377	1131	3	A -> G	TTTAGAATTGC	AGA -> AGG	91	YOR1	YGR281W	Plasma membrane ATP-binding cassette (ABC) transporter, multidrug transporter mediates export of many different organic anions including oligomycin; similar to human cystic fibrosis transmembrane receptor (CFTR)	SNP (transition)	None	NP_011797.1	0.462	A	0.538	G
LAN211-1 assembled to LAN211 chrVII v.10	chrVII.fasta	0.4	Polymorphism	1077811	1077811	S -> P	67	199	1	A -> G	GTCAGAATCTC	TCT -> CCT	81	MAL11	YGR289C	Inducible high-affinity maltose transporter (alpha-glucoside transporter); encoded in the MAL1 complex locus; broad substrate specificity that includes maltotriose; required for isomaltose utilization	SNP (transition)	Substitution	NP_011805.1	0.469	A	0.531	G
LAN211-1 assembled to LAN211 chrVII v.10	chrVII.fasta	0.4	Polymorphism	192319	192319	E -> K	354	1061	2	C -> T	TTCCTCTTCGT	GAG -> AAG	95	YRB30	YGL164C	RanGTP-binding protein, inhibits RanGAP1 (Rna1p)-mediated GTP hydrolysis of RanGTP (Gsp1p); shares similarity to proteins in other fungi but not in higher eukaryotes	SNP (transition)	Substitution	NP_011351.1	0.526	C	0.474	T
LAN211-1 assembled to LAN211 chrVII v.10	chrVII.fasta	0.4	Polymorphism	257227	257227					C -> T	CCCAACAGTTA		71				SNP (transition)			0.549	C	0.451	T
LAN211-1 assembled to LAN211 chrVII v.10	chrVII.fasta	0.4	Polymorphism	274390	274390		597	1789	1	C -> T	CCATCCTACTA	CTA -> TTA	102	MET13	YGL125W	Major isozyme of methylenetetrahydrofolate reductase, catalyzes the reduction of 5,10-methylenetetrahydrofolate to 5-methyltetrahydrofolate in the methionine biosynthesis pathway	SNP (transition)	None	NP_011390.2	0.549	C	0.451	T
LAN211-1 assembled to LAN211 chrVII v.10	chrVII.fasta	0.4	Polymorphism	373268	373268	S -> F	388	1163	2	C -> T	AACATCTTCGC	TCT -> TTT	79	AFT1	YGL071W	Transcription factor involved in iron utilization and homeostasis; binds the consensus site PyPuCACCCPu and activates the expression of target genes in response to changes in iron availability	SNP (transition)	Substitution	NP_011444.1	0.481	C	0.519	T
LAN211-1 assembled to LAN211 chrVII v.10	chrVII.fasta	0.4	Polymorphism	373367	373367	T -> I	421	1262	2	C -> T	AAACACTGTAA	ACT -> ATT	82	AFT1	YGL071W	Transcription factor involved in iron utilization and homeostasis; binds the consensus site PyPuCACCCPu and activates the expression of target genes in response to changes in iron availability	SNP (transition)	Substitution	NP_011444.1	0.5	C	0.5	T
LAN211-1 assembled to LAN211 chrVII v.10	chrVII.fasta	0.4	Polymorphism	469702	469702	D -> N	898	2693	2	C -> T	ATTATCTTCAT	GAT -> AAT	101	PDR1	YGL013C	Zinc cluster protein that is a master regulator involved in recruiting other zinc cluster proteins to pleiotropic drug response elements (PDREs) to fine tune the regulation of multidrug resistance genes	SNP (transition)	Substitution	NP_011502.1	0.475	C	0.525	T
LAN211-1 assembled to LAN211 chrVII v.10	chrVII.fasta	0.4	Polymorphism	646333	646333	R -> Q	58	173	2	C -> T	TAAATCGTATA	CGA -> CAA	55	PIL1	YGR086C	Primary component of eisosomes, which are large immobile cell cortex structures associated with endocytosis; null mutants show activation of Pkc1p/Ypk1p stress resistance pathways; detected in phosphorylated state in mitochondria	SNP (transition)	Substitution	NP_011600.1	0.436	C	0.545	T
LAN211-1 assembled to LAN211 chrVII v.10	chrVII.fasta	0.4	Polymorphism	995225	995225	D -> N	165	493	1	C -> T	GATATCTGTAC	GAT -> AAT	100		YGR250C	Putative RNA binding protein; localizes to stress granules induced by glucose deprivation; interacts with Rbg1p in a two-hybrid	SNP (transition)	Substitution	NP_011766.1	0.42	C	0.58	T
LAN211-1 assembled to LAN211 chrVII v.10	chrVII.fasta	0.4	Polymorphism	33243	33243	E -> K	43	127	1	G -> A	TGAAAGAGCTA	GAG -> AAG	87	ZIP2	YGL249W	Meiosis-specific protein involved in normal synaptonemal complex formation and pairing between homologous chromosomes during meiosis	SNP (transition)	Substitution	NP_011265.1	0.494	G	0.506	A
LAN211-1 assembled to LAN211 chrVII v.10	chrVII.fasta	0.4	Polymorphism	34808	34808		565	1693	1	G -> A	TCATTGCATTA	TTG -> TTA	110	ZIP2	YGL249W	Meiosis-specific protein involved in normal synaptonemal complex formation and pairing between homologous chromosomes during meiosis	SNP (transition)	None	NP_011265.1	0.555	G	0.445	A
LAN211-1 assembled to LAN211 chrVII v.10	chrVII.fasta	0.4	Polymorphism	37981	37981		274	821	2	G -> A	CTTGGGATCCC	ATC -> ATT	108	RAI1	YGL246C	Nuclear protein with decapping endonuclease activity targeted toward mRNAs with unmethylated 7-methylguanosine cap structures; binds to and stabilizes the exoribonuclease Rat1p; required for pre-rRNA processing; homologous to human DOM3Z	SNP (transition)	None	NP_011268.1	0.444	G	0.556	A
LAN211-1 assembled to LAN211 chrVII v.10	chrVII.fasta	0.4	Polymorphism	64193	64193	L -> F	22	64	1	G -> A	TTCAAGGCCCT	CTT -> TTT	87		YGL230C	hypothetical protein; non-essential gene	SNP (transition)	Substitution	NP_011284.1	0.586	G	0.414	A
LAN211-1 assembled to LAN211 chrVII v.10	chrVII.fasta	0.4	Polymorphism	82417	82417	M -> I	1	3	3	G -> A	TATATGACAGG	ATG -> ATA	62	FRA2	YGL220W	Protein involved in negative regulation of transcription of iron regulon; forms an iron independent complex with Fra2p, Grx3p, and Grx4p; null mutant fails to repress iron regulon and is sensitive to nickel	SNP (transition)	Substitution	NP_011295.1	0.484	G	0.5	A
LAN211-1 assembled to LAN211 chrVII v.10	chrVII.fasta	0.4	Polymorphism	89064	89064	R -> K	346	1038	3	G -> A	CTCAAGGTCTG	AGG -> AAG	89	CLG1	YGL215W	Cyclin-like protein that interacts with Pho85p; hassequence similarity to G1 cyclins PCL1 and PCL2	SNP (transition)	Substitution	NP_011300.1	0.573	G	0.427	A
LAN211-1 assembled to LAN211 chrVII v.10	chrVII.fasta	0.4	Polymorphism	91955	91955	G -> S	159	476	2	G -> A	GTGATGGCACA	GGC -> AGC	74	VAM7	YGL212W	Component of the vacuole SNARE complex involved in vacuolar morphogenesis; SNAP-25 homolog; functions with a syntaxin homolog Vam3p in vacuolar protein trafficking	SNP (transition)	Substitution	NP_011303.1	0.541	G	0.459	A
LAN211-1 assembled to LAN211 chrVII v.10	chrVII.fasta	0.4	Polymorphism	98052	98052		223	667	1	G -> A	AATGAGCTTAG	GAG -> GAA	82	SIP2	YGL208W	One of three beta subunits of the Snf1 serine/threonine protein kinase complex involved in the response to glucose starvation; null mutants exhibit accelerated aging; N-myristoylprotein localized to the cytoplasm and the plasma membrane	SNP (transition)	None	NP_011307.1	0.402	G	0.598	A
LAN211-1 assembled to LAN211 chrVII v.10	chrVII.fasta	0.4	Polymorphism	103531	103531		1342	4024	1	G -> A	TTCAAGTGTTC	CAC -> CAT	95	CHC1	YGL206C	Clathrin heavy chain, subunit of the major coat protein involved in intracellular protein transport and endocytosis; two heavy chains form the clathrin triskelion structural component; the light chain (CLC1) is thought to regulate function	SNP (transition)	None	NP_011309.1	0.474	G	0.526	A
LAN211-1 assembled to LAN211 chrVII v.10	chrVII.fasta	0.4	Polymorphism	110410	110410	G -> S	735	2203	1	G -> A	AGTTAGGTGGT	GGT -> AGT	84	POX1	YGL205W	Fatty-acyl coenzyme A oxidase, involved in the fatty acid beta-oxidation pathway; localized to the peroxisomal matrix	SNP (transition)	Substitution	NP_011310.1	0.476	G	0.524	A
LAN211-1 assembled to LAN211 chrVII v.10	chrVII.fasta	0.4	Polymorphism	113253	113253		497	1489	1	G -> A	CCATTGTTGTC	AAC -> AAT	93	KEX1	YGL203C	Protease involved in the processing of killer toxinand alpha factor precursor; cleaves Lys and Arg residuesfrom the C-terminus of peptides and proteins	SNP (transition)	None	NP_011312.1	0.527	G	0.473	A
LAN211-1 assembled to LAN211 chrVII v.10	chrVII.fasta	0.4	Polymorphism	163850	163850		440	1320	3	G -> A	GAAAAGGACGA	TCC -> TCT	122	TOS3	YGL179C	Protein kinase, related to and functionally redundant with Elm1p and Sak1p for the phosphorylation and activation of Snf1p; functionally orthologous to LKB1, a mammalian kinase associated with Peutz-Jeghers cancer-susceptibility syndrome	SNP (transition)	None	NP_011336.1	0.475	G	0.525	A
LAN211-1 assembled to LAN211 chrVII v.10	chrVII.fasta	0.4	Polymorphism	164446	164446	P -> S	242	724	1	G -> A	CTCAGGTGCAA	CCT -> TCT	81	TOS3	YGL179C	Protein kinase, related to and functionally redundant with Elm1p and Sak1p for the phosphorylation and activation of Snf1p; functionally orthologous to LKB1, a mammalian kinase associated with Peutz-Jeghers cancer-susceptibility syndrome	SNP (transition)	Substitution	NP_011336.1	0.457	G	0.543	A
LAN211-1 assembled to LAN211 chrVII v.10	chrVII.fasta	0.4	Polymorphism	179903	179903		97	291	3	G -> A	TCTTTGTTGAT		82	KEM1	YGL173C	Evolutionarily-conserved 5'-3' exonuclease component of cytoplasmic processing (P) bodies involved in mRNA decay; plays a role in microtubule-mediated processes, filamentous growth, ribosomal RNA maturation, and telomere maintenance	SNP (transition)	Truncation	NP_011342.1	0.415	G	0.561	A
LAN211-1 assembled to LAN211 chrVII v.10	chrVII.fasta	0.4	Polymorphism	181975	181975	G -> S	400	1198	1	G -> A	TAAATGGCATT	GGC -> AGC	105	NUP49	YGL172W	Subunit of the Nsp1p-Nup57p-Nup49p-Nic96p subcomplex of the nuclear pore complex (NPC), required for nuclear export of ribosomes	SNP (transition)	Substitution	NP_011343.1	0.467	G	0.533	A
LAN211-1 assembled to LAN211 chrVII v.10	chrVII.fasta	0.4	Polymorphism	192227	192227		385	1153	1	G -> A	ATGATGTACTC	TAC -> TAT	86	YRB30	YGL164C	RanGTP-binding protein, inhibits RanGAP1 (Rna1p)-mediated GTP hydrolysis of RanGTP (Gsp1p); shares similarity to proteins in other fungi but not in higher eukaryotes	SNP (transition)	None	NP_011351.1	0.593	G	0.407	A
LAN211-1 assembled to LAN211 chrVII v.10	chrVII.fasta	0.4	Polymorphism	195753	195753		244	730	1	G -> A	TCACCGAGTAG	CTC -> CTT	102	RAD54	YGL163C	DNA-dependent ATPase, stimulates strand exchange bymodifying the topology of double-stranded DNA; involved inthe recombinational repair of double-strand breaks in DNAduring vegetative growth and meiosis; member of theSWI/SNF family	SNP (transition)	None	NP_011352.1	0.549	G	0.451	A
LAN211-1 assembled to LAN211 chrVII v.10	chrVII.fasta	0.4	Polymorphism	212954	212954	D -> N	821	2461	1	G -> A	TCACTGATGCT	GAT -> AAT	105	AMS1	YGL156W	Vacuolar alpha mannosidase, involved in free oligosaccharide (fOS) degradation; delivered to the vacuole in a novel pathway separate from the secretory pathway	SNP (transition)	Substitution	NP_011359.1	0.505	G	0.486	A
LAN211-1 assembled to LAN211 chrVII v.10	chrVII.fasta	0.4	Polymorphism	216355	216355	S -> N	2	5	2	G -> A	AATGAGTGACG	AGT -> AAT	94	PEX14	YGL153W	Peroxisomal membrane peroxin that is a central component of the peroxisomal protein import machinery; interacts with both PTS1 (Pex5p) and PTS2 (Pex7p), peroxisomal matrix protein signal recognition factors and membrane receptor Pex13p	SNP (transition)	Substitution	NP_011362.1	0.468	G	0.532	A
LAN211-1 assembled to LAN211 chrVII v.10	chrVII.fasta	0.4	Polymorphism	226951	226951	G -> R	159	476	2	G -> A	AAATCGGGGAA	GGG -> AGG	104	ARO2	YGL148W	Bifunctional chorismate synthase and flavin reductase, catalyzes the conversion of 5-enolpyruvylshikimate 3-phosphate (EPSP) to form chorismate, which is a precursor to aromatic amino acids	SNP (transition)	Substitution	NP_011367.1	0.519	G	0.481	A
LAN211-1 assembled to LAN211 chrVII v.10	chrVII.fasta	0.4	Polymorphism	245701	245701					G -> A	AGCGGGCCATA		89				SNP (transition)			0.539	G	0.461	A
LAN211-1 assembled to LAN211 chrVII v.10	chrVII.fasta	0.4	Polymorphism	258514	258514	G -> S	244	732	3	G -> A	AAATGGGTGCA	GGT -> AGT	83	ITC1	YGL133W	Component of the ATP-dependent Isw2p-Itc1p chromatin remodeling complex, required for repression of a-specific genes, repression of early meiotic genes during mitotic growth, and repression of INO1	SNP (transition)	Substitution	NP_011382.1	0.458	G	0.542	A
LAN211-1 assembled to LAN211 chrVII v.10	chrVII.fasta	0.4	Polymorphism	308018	308018	R -> K	163	488	2	G -> A	TCCAAGAGGTA	AGA -> AAA	71	ARC1	YGL105W	Protein that binds tRNA and methionyl- and glutamyl-tRNA synthetases (Mes1p and Gus1p), delivering tRNA to them, stimulating catalysis, and ensuring their localization to the cytoplasm; also binds quadruplex nucleic acids	SNP (transition)	Substitution	NP_011410.1	0.507	G	0.493	A
LAN211-1 assembled to LAN211 chrVII v.10	chrVII.fasta	0.4	Polymorphism	337896	337896					G -> A	GGAAAGATAAA		77				SNP (transition)			0.545	G	0.455	A
LAN211-1 assembled to LAN211 chrVII v.10	chrVII.fasta	0.4	Polymorphism	344875	344875					G -> A	GTTTAGGGTCA		67				SNP (transition)			0.522	G	0.463	A
LAN211-1 assembled to LAN211 chrVII v.10	chrVII.fasta	0.4	Polymorphism	346313	346313					G -> A	GGATTGATAAT		76				SNP (transition)			0.487	G	0.513	A
LAN211-1 assembled to LAN211 chrVII v.10	chrVII.fasta	0.4	Polymorphism	440503	440503	A -> T	116	347	2	G -> A	ACAAGGCTTTA	GCT -> ACT	73	CGR1	YGL029W	Protein involved in nucleolar integrity and processing of the pre-rRNA for the 60S ribosome subunit; transcript is induced in response to cytotoxic stress but not genotoxic stress	SNP (transition)	Substitution	NP_011486.1	0.493	G	0.507	A
LAN211-1 assembled to LAN211 chrVII v.10	chrVII.fasta	0.4	Polymorphism	445146	445146		365	1093	1	G -> A	TGATAGCGTCT	CTA -> TTA	84	CWH41	YGL027C	Processing alpha glucosidase I, ER type II integralmembrane N-glycoprotein involved in assembly of cell wallbeta 1,6 glucan and asparagine-linked proteinglycosylation; also involved in ER protein quality controland sensing of ER stress	SNP (transition)	None	NP_011488.1	0.429	G	0.56	A
LAN211-1 assembled to LAN211 chrVII v.10	chrVII.fasta	0.4	Polymorphism	451847	451847	S -> F	119	356	2	G -> A	ATATGGACACC	TCC -> TTC	85	PIB2	YGL023C	Protein binding phosphatidylinositol 3-phosphate, involved in telomere-proximal repression of gene expression; similar to Fab1 and Vps27	SNP (transition)	Substitution	NP_011492.1	0.365	G	0.624	A
LAN211-1 assembled to LAN211 chrVII v.10	chrVII.fasta	0.4	Polymorphism	550103	550103		483	1448	2	G -> A	ATATTGGATGT		105	GSC2	YGR032W	Catalytic subunit of 1,3-beta-glucan synthase, involved in formation of the inner layer of the spore wall; activity positively regulated by Rho1p and negatively by Smk1p; has similarity to an alternate catalytic subunit, Fks1p (Gsc1p)	SNP (transition)	Truncation	NP_011546.1	0.562	G	0.438	A
LAN211-1 assembled to LAN211 chrVII v.10	chrVII.fasta	0.4	Polymorphism	578925	578925		216	648	3	G -> A	CAACGGCTTCA	AGC -> AGT	103	RME1	YGR044C	Zinc finger protein involved in control of meiosis;prevents meiosis by repressing IME1 expression andpromotes mitosis by activating CLN2 expression; directlyrepressed by a1-alpha2 regulator; mediates cell typecontrol of sporulation	SNP (transition)	None	NP_011558.1	0.456	G	0.534	A
LAN211-1 assembled to LAN211 chrVII v.10	chrVII.fasta	0.4	Polymorphism	586123	586123	S -> N	145	434	2	G -> A	AAAGAGTAGAT	AGT -> AAT	101	SCM4	YGR049W	Potential regulatory effector of CDC4 function, suppresses a temperature-sensitive allele of CDC4, tripartite protein structure in which a charged region separates two uncharged domains, not essential for mitosis or meiosis	SNP (transition)	Substitution	NP_011563.1	0.465	G	0.525	A
LAN211-1 assembled to LAN211 chrVII v.10	chrVII.fasta	0.4	Polymorphism	620009	620009		236	706	1	G -> A	ACTCAGGTTGT	CTG -> TTG	125	ART5	YGR068C	Protein proposed to regulate the endocytosis of plasma membrane proteins by recruiting the ubiquitin ligase Rsp5p to its target in the plasma membrane	SNP (transition)	None	NP_011582.1	0.456	G	0.544	A
LAN211-1 assembled to LAN211 chrVII v.10	chrVII.fasta	0.4	Polymorphism	624494	624494	A -> T	1034	3100	1	G -> A	TCCGAGCTTGC	GCT -> ACT	116	ROM1	YGR070W	GDP/GTP exchange protein (GEP) for Rho1p; mutationsare synthetically lethal with mutations in rom2, whichalso encodes a GEP	SNP (transition)	Substitution	NP_011584.2	0.44	G	0.56	A
LAN211-1 assembled to LAN211 chrVII v.10	chrVII.fasta	0.4	Polymorphism	624667	624667	M -> I	1091	3273	3	G -> A	AGAATGATGAA	ATG -> ATA	105	ROM1	YGR070W	GDP/GTP exchange protein (GEP) for Rho1p; mutationsare synthetically lethal with mutations in rom2, whichalso encodes a GEP	SNP (transition)	Substitution	NP_011584.2	0.438	G	0.552	A
LAN211-1 assembled to LAN211 chrVII v.10	chrVII.fasta	0.4	Polymorphism	681227	681227		1285	3855	3	G -> A	TTACAGAGTTC	CTC -> CTT	78	ESP1	YGR098C	Separase, a caspase-like cysteine protease that promotes sister chromatid separation by mediating dissociation of the cohesin Scc1p from chromatin; inhibits protein phosphatase 2A-Cdc55p to promote mitotic exit; inhibited by Pds1p	SNP (transition)	None	NP_011612.1	0.397	G	0.603	A
LAN211-1 assembled to LAN211 chrVII v.10	chrVII.fasta	0.4	Polymorphism	689515	689515	D -> N	554	1662	3	G -> A	CGATGGACTGC	GAC -> AAC	93	MDR1	YGR100W	Cytoplasmic GTPase-activating protein for Ypt/Rab transport GTPases Ypt6p, Ypt31p and Sec4p; involved in recycling of internalized proteins and regulation of Golgi secretory function	SNP (transition)	Substitution	NP_011614.1	0.398	G	0.602	A
LAN211-1 assembled to LAN211 chrVII v.10	chrVII.fasta	0.4	Polymorphism	788103	788103					G -> A	ACAACGTGGTT		69				SNP (transition)			0.551	G	0.449	A
LAN211-1 assembled to LAN211 chrVII v.10	chrVII.fasta	0.4	Polymorphism	802580	802580					G -> A	GATTAGATTTT		63				SNP (transition)			0.492	G	0.508	A
LAN211-1 assembled to LAN211 chrVII v.10	chrVII.fasta	0.4	Polymorphism	802687	802687	G -> S	9	25	1	G -> A	GAACAGGCCGT	GGC -> AGC	63	PTI1	YGR156W	Essential protein that is a component of CPF (cleavage and polyadenylation factor); involved in 3' end formation of snoRNA and mRNA; interacts directly with Pta1p; has similarity to mammalian Cleavage-Stimulation Factor CstF-64	SNP (transition)	Substitution	NP_011672.1	0.54	G	0.46	A
LAN211-1 assembled to LAN211 chrVII v.10	chrVII.fasta	0.4	Polymorphism	935828	935828		390	1170	3	G -> A	ATACAGTTATC	CAG -> CAA	89	CRM1	YGR218W	Major karyopherin, involved in export of proteins, RNAs, and ribosomal subunits from the nucleus; exportin	SNP (transition)	None	NP_011734.1	0.506	G	0.494	A
LAN211-1 assembled to LAN211 chrVII v.10	chrVII.fasta	0.4	Polymorphism	937110	937110	V -> I	818	2452	1	G -> A	CAACAGTAGTA	GTA -> ATA	114	CRM1	YGR218W	Major karyopherin, involved in export of proteins, RNAs, and ribosomal subunits from the nucleus; exportin	SNP (transition)	Substitution	NP_011734.1	0.561	G	0.439	A
LAN211-1 assembled to LAN211 chrVII v.10	chrVII.fasta	0.4	Polymorphism	937376	937376		906	2718	3	G -> A	CTACAGATTGC	CAG -> CAA	107	CRM1	YGR218W	Major karyopherin, involved in export of proteins, RNAs, and ribosomal subunits from the nucleus; exportin	SNP (transition)	None	NP_011734.1	0.467	G	0.533	A
LAN211-1 assembled to LAN211 chrVII v.10	chrVII.fasta	0.4	Polymorphism	945206	945206	A -> T	95	283	1	G -> A	AAGTAGCTAAA	GCT -> ACT	81	AZR1	YGR224W	Plasma membrane transporter of the major facilitator superfamily, involved in resistance to azole drugs such as ketoconazole and fluconazole	SNP (transition)	Substitution	NP_011740.1	0.531	G	0.469	A
LAN211-1 assembled to LAN211 chrVII v.10	chrVII.fasta	0.4	Polymorphism	946977	946977					G -> A	AGCAAGAGCGT		83				SNP (transition)			0.422	G	0.578	A
LAN211-1 assembled to LAN211 chrVII v.10	chrVII.fasta	0.4	Polymorphism	948795	948795		480	1440	3	G -> A	GGACAGGTGAC	CAG -> CAA	92	AMA1	YGR225W	Activator of meiotic anaphase promoting complex (APC/C); Cdc20p family member; required for initiation of spore wall assembly; required for Clb1p degradation during meiosis	SNP (transition)	None	NP_011741.3	0.511	G	0.489	A
LAN211-1 assembled to LAN211 chrVII v.10	chrVII.fasta	0.4	Polymorphism	950182	950182		215	645	3	G -> A	CAAACGAATAT	ACG -> ACA	84	DIE2	YGR227W	Dolichyl-phosphoglucose-dependent alpha-1,2 glucosyltransferase of the ER, functions in the pathway that synthesizes the dolichol-linked oligosaccharide precursor for N-linked protein glycosylation, has a role in regulation of ITR1 and INO1	SNP (transition)	None	NP_011743.2	0.5	G	0.5	A
LAN211-1 assembled to LAN211 chrVII v.10	chrVII.fasta	0.4	Polymorphism	976249	976249					G -> A	ACAAAGAAGGG		103				SNP (transition)			0.544	G	0.456	A
LAN211-1 assembled to LAN211 chrVII v.10	chrVII.fasta	0.4	Polymorphism	1002940	1002940					G -> A	CTGTGGCCTTT		93				SNP (transition)			0.462	G	0.527	A
LAN211-1 assembled to LAN211 chrVII v.10	chrVII.fasta	0.4	Polymorphism	1007573	1007573	V -> M	252	754	1	G -> A	CATTGGTGGAA	GTG -> ATG	85	GND2	YGR256W	6-phosphogluconate dehydrogenase (decarboxylating),catalyzes an NADPH regenerating reaction in the pentosephosphate pathway; required for growth onD-glucono-delta-lactone	SNP (transition)	Substitution	NP_011772.1	0.518	G	0.482	A
LAN211-1 assembled to LAN211 chrVII v.10	chrVII.fasta	0.4	Polymorphism	1022394	1022394		552	1656	3	G -> A	GCCAGGTAGTA	TAC -> TAT	99	MES1	YGR264C	Methionyl-tRNA synthetase, forms a complex with glutamyl-tRNA synthetase (Gus1p) and Arc1p, which increases the catalytic efficiency of both tRNA synthetases; also has a role in nuclear export of tRNAs	SNP (transition)	None	NP_011780.1	0.495	G	0.505	A
LAN211-1 assembled to LAN211 chrVII v.10	chrVII.fasta	0.4	Polymorphism	1057388	1057388	G -> D	790	2369	2	G -> A	TATTGGTACTG	GGT -> GAT	81	YOR1	YGR281W	Plasma membrane ATP-binding cassette (ABC) transporter, multidrug transporter mediates export of many different organic anions including oligomycin; similar to human cystic fibrosis transmembrane receptor (CFTR)	SNP (transition)	Substitution	NP_011797.1	0.469	G	0.531	A
LAN211-1 assembled to LAN211 chrVII v.10	chrVII.fasta	0.4	Polymorphism	14534	14534					T -> C	ATTGCTTAGTT		96				SNP (transition)			0.427	T	0.573	C
LAN211-1 assembled to LAN211 chrVII v.10	chrVII.fasta	0.4	Polymorphism	29907	29907	N -> D	533	1597	1	T -> C	CAAATTCAAAT	AAT -> GAT	85	HFM1	YGL251C	Meiosis specific DNA helicase involved in the conversion of double-stranded breaks to later recombination intermediates and in crossover control; catalyzes the unwinding of Holliday junctions; has ssDNA and dsDNA stimulated ATPase activity	SNP (transition)	Substitution	NP_011263.2	0.576	T	0.424	C
LAN211-1 assembled to LAN211 chrVII v.10	chrVII.fasta	0.4	Polymorphism	34901	34901		596	1786	1	T -> C	GATCCTGATCT	CCT -> CCC	118	ZIP2	YGL249W	Meiosis-specific protein involved in normal synaptonemal complex formation and pairing between homologous chromosomes during meiosis	SNP (transition)	None	NP_011265.1	0.542	T	0.458	C
LAN211-1 assembled to LAN211 chrVII v.10	chrVII.fasta	0.4	Polymorphism	65460	65460	D -> G	514	1541	2	T -> C	TACTGTCATTA	GAC -> GGC	75	SAP4	YGL229C	Protein required for function of the Sit4p protein phosphatase, member of a family of similar proteins that form complexes with Sit4p, including Sap155p, Sap185p, and Sap190p	SNP (transition)	Substitution	NP_011285.1	0.427	T	0.573	C
LAN211-1 assembled to LAN211 chrVII v.10	chrVII.fasta	0.4	Polymorphism	85251	85251		108	322	1	T -> C	ACCCATTGAAC	TTG -> CTG	84	KIP3	YGL216W	Kinesin-related motor protein involved in mitotic spindle positioning	SNP (transition)	None	NP_011299.1	0.512	T	0.488	C
LAN211-1 assembled to LAN211 chrVII v.10	chrVII.fasta	0.4	Polymorphism	95061	95061					T -> C	TGATATCATTA		96				SNP (transition)			0.458	T	0.542	C
LAN211-1 assembled to LAN211 chrVII v.10	chrVII.fasta	0.4	Polymorphism	129025	129025	S -> P	1416	4247	2	T -> C	CATTTTCTGTT	TCT -> CCT	83	MDS3	YGL197W	Putative component of the TOR regulatory pathway; negative regulator of early meiotic gene expression; required, with Pmd1p, for growth under alkaline conditions; has an N-terminal kelch-like domain	SNP (transition)	Substitution	NP_011318.2	0.458	T	0.542	C
LAN211-1 assembled to LAN211 chrVII v.10	chrVII.fasta	0.4	Polymorphism	171531	171531	N -> D	543	1627	1	T -> C	CCCATTGTAGG	AAT -> GAT	108		YGL176C	hypothetical protein; deletion mutant is viable andhas no detectable phenotype	SNP (transition)	Substitution	NP_011339.1	0.472	T	0.528	C
LAN211-1 assembled to LAN211 chrVII v.10	chrVII.fasta	0.4	Polymorphism	283333	283333		233	699	3	T -> C	ACTACTTGCTT	CAA -> CAG	75	PRP43	YGL120C	RNA helicase in the DEAH-box family, functions in both RNA polymerase I and polymerase II transcript metabolism, involved in release of the lariat-intron from the spliceosome	SNP (transition)	None	NP_011395.1	0.453	T	0.547	C
LAN211-1 assembled to LAN211 chrVII v.10	chrVII.fasta	0.4	Polymorphism	295340	295340	F -> S	596	1787	2	T -> C	GCAATTCAGGA	TTC -> TCC	77		YGL114W	hypothetical protein; predicted member of the oligopeptide transporter (OPT) family of membrane transporters	SNP (transition)	Substitution	NP_011401.1	0.481	T	0.519	C
LAN211-1 assembled to LAN211 chrVII v.10	chrVII.fasta	0.4	Polymorphism	325561	325561	F -> S	46	137	2	T -> C	TTCATTTGTTC	TTT -> TCT	72	TOS8	YGL096W	Homeodomain-containing protein and putative transcription factor found associated with chromatin; target of SBF transcription factor; induced during meiosis and under cell-damaging conditions; similar to Cup9p transcription factor	SNP (transition)	Substitution	NP_011419.1	0.444	T	0.556	C
LAN211-1 assembled to LAN211 chrVII v.10	chrVII.fasta	0.4	Polymorphism	355696	355696					T -> C	GAAATTCATTT		67				SNP (transition)			0.448	T	0.552	C
LAN211-1 assembled to LAN211 chrVII v.10	chrVII.fasta	0.4	Polymorphism	435435	435435					T -> C	TCTCGTATCCT		104				SNP (transition)			0.558	T	0.442	C
LAN211-1 assembled to LAN211 chrVII v.10	chrVII.fasta	0.4	Polymorphism	457289	457289	D -> G	226	677	2	T -> C	CAGCATCCAAG	GAT -> GGT	87	GET1	YGL020C	Subunit of the GET complex; involved in insertion of proteins into the ER membrane; required for the retrieval of HDEL proteins from the Golgi to the ER in an ERD2 dependent fashion and for normal mitochondrial morphology and inheritance	SNP (transition)	Substitution	NP_011495.1	0.437	T	0.563	C
LAN211-1 assembled to LAN211 chrVII v.10	chrVII.fasta	0.4	Polymorphism	529579	529579	S -> P	74	220	1	T -> C	GTTTATCAACG	TCA -> CCA	86	MTL1	YGR023W	Putative plasma membrane sensor, involved in cell integrity signaling and stress response during glucose starvation and oxidative stress; has structural and functional similarity to Mid2p	SNP (transition)	Substitution	NP_011537.1	0.535	T	0.465	C
LAN211-1 assembled to LAN211 chrVII v.10	chrVII.fasta	0.4	Polymorphism	562247	562247					T -> C	AAAATTTCAAA		77				SNP (transition)			0.494	T	0.506	C
LAN211-1 assembled to LAN211 chrVII v.10	chrVII.fasta	0.4	Polymorphism	579583	579583					T -> C	TCTTGTTTCTC		55				SNP (transition)			0.509	T	0.491	C
LAN211-1 assembled to LAN211 chrVII v.10	chrVII.fasta	0.4	Polymorphism	586525	586525					T -> C	ATATGTACAAG		91				SNP (transition)			0.451	T	0.549	C
LAN211-1 assembled to LAN211 chrVII v.10	chrVII.fasta	0.4	Polymorphism	669779	669779	L -> P	840	2518	1	T -> C	GTATCTCAACC	CTC -> CCC	83	VAS1	YGR094W	Mitochondrial and cytoplasmic valyl-tRNA synthetase	SNP (transition)	Substitution	NP_011608.1	0.386	T	0.614	C
LAN211-1 assembled to LAN211 chrVII v.10	chrVII.fasta	0.4	Polymorphism	791096	791096					T -> C	AATTATCTCCA		102				SNP (transition)			0.549	T	0.451	C
LAN211-1 assembled to LAN211 chrVII v.10	chrVII.fasta	0.4	Polymorphism	837386	837386	E -> G	212	636	3	T -> C	TCAATTCGGAG	GAA -> GGA	97	PUS6	YGR169C	tRNA:pseudouridine synthase, catalyzes the conversion of uridine to pseudouridine at position 31 in cytoplasmic and mitochondrial tRNAs; mutation of Asp168 to Ala abolishes enzyme activity; not essential for viability	SNP (transition)	Substitution	NP_011685.1	0.485	T	0.515	C
LAN211-1 assembled to LAN211 chrVII v.10	chrVII.fasta	0.4	Polymorphism	861524	861524					T -> C	TTGGCTAAGGA		81				SNP (transition)			0.531	T	0.469	C
LAN211-1 assembled to LAN211 chrVII v.10	chrVII.fasta	0.4	Polymorphism	967878	967878					T -> C	TTCATTCTTCT		83				SNP (transition)			0.53	T	0.47	C
LAN211-1 assembled to LAN211 chrVII v.10	chrVII.fasta	0.4	Polymorphism	993980	993980	K -> E	580	1738	1	T -> C	ATACTTGTTCT	AAG -> GAG	115		YGR250C	Putative RNA binding protein; localizes to stress granules induced by glucose deprivation; interacts with Rbg1p in a two-hybrid	SNP (transition)	Substitution	NP_011766.1	0.435	T	0.565	C
LAN211-1 assembled to LAN211 chrVII v.10	chrVII.fasta	0.4	Polymorphism	1034598	1034598		204	612	3	T -> C	TTAAATCCCGC	AAT -> AAC	67	SLH1	YGR271W	Putative RNA helicase related to Ski2p, involved intranslation inhibition of non-poly(A) mRNAs; required forrepressing propagation of dsRNA viruses	SNP (transition)	None	NP_011787.2	0.567	T	0.433	C
LAN211-1 assembled to LAN211 chrVIII v.10	chrVIII.fasta	0.4	Polymorphism	58797	58797					A -> G	AAATGATTGGT		105				SNP (transition)			0.543	A	0.457	G
LAN211-1 assembled to LAN211 chrVIII v.10	chrVIII.fasta	0.4	Polymorphism	162494	162494	V -> A	740	2219	2	A -> G	CCAAAACTGCA	GTT -> GCT	112	RPN1	YHR027C	Non-ATPase base subunit of the 19S regulatory particle of the 26S proteasome; may participate in the recognition of several ligands of the proteasome; contains a leucine-rich repeat (LRR) domain, a site for protein-protein interactions	SNP (transition)	Substitution	NP_011892.1	0.411	A	0.589	G
LAN211-1 assembled to LAN211 chrVIII v.10	chrVIII.fasta	0.4	Polymorphism	233071	233071	N -> D	313	938	2	A -> G	TTGCCAATGCT	AAT -> GAT	105	DYS1	YHR068W	Deoxyhypusine synthase, catalyzes formation of deoxyhypusine, the first step in hypusine biosynthesis; triggers posttranslational hypusination of translation elongation factor eIF-5A and regulates its intracellular levels; tetrameric	SNP (transition)	Substitution	NP_011935.1	0.524	A	0.476	G
LAN211-1 assembled to LAN211 chrVIII v.10	chrVIII.fasta	0.4	Polymorphism	264291	264291		850	2550	3	A -> G	ACTTGAACATA	GTT -> GTC	109		YHR080C	hypothetical protein that may interact with ribosomes, based on co-purification experiments; the authentic, non-tagged protein is detected in highly purified mitochondria in high-throughput studies	SNP (transition)	None	NP_011948.1	0.459	A	0.541	G
LAN211-1 assembled to LAN211 chrVIII v.10	chrVIII.fasta	0.4	Polymorphism	397907	397907	M -> V	219	655	1	A -> G	AGAAAATGGGC	ATG -> GTG	99	PEX28	YHR150W	Peroxisomal integral membrane peroxin, involved in the regulation of peroxisomal size, number and distribution; genetic interactions suggest that Pex28p and Pex29p act at steps upstream of those mediated by Pex30p, Pex31p, and Pex32p	SNP (transition)	Substitution	NP_012020.1	0.525	A	0.475	G
LAN211-1 assembled to LAN211 chrVIII v.10	chrVIII.fasta	0.4	Polymorphism	427140	427140	S -> P	681	2041	1	A -> G	TCTGGATTTTC	TCC -> CCC	98	DNA2	YHR164C	Tripartite DNA replication factor with single-stranded DNA-dependent ATPase, ATP-dependent nuclease, and helicase activities; required for Okazaki fragment processing; involved in DNA repair; cell-cycle dependent localization	SNP (transition)	Substitution	NP_012034.1	0.52	A	0.48	G
LAN211-1 assembled to LAN211 chrVIII v.10	chrVIII.fasta	0.4	Polymorphism	523908	523908					A -> G	ACATGATTACA		85				SNP (transition)			0.494	A	0.506	G
LAN211-1 assembled to LAN211 chrVIII v.10	chrVIII.fasta	0.4	Polymorphism	156789	156789	S -> F	1708	5124	3	C -> T	AAGTTCCACAC	TCC -> TTC	83	MYO1	YHR023W	Type II myosin heavy chain, required for wild-type cytokinesis and cell separation; localizes to the actomyosin ring; binds to myosin light chains Mlc1p and Mlc2p through its IQ1 and IQ2 motifs respectively	SNP (transition)	Substitution	NP_011888.1	0.53	C	0.47	T
LAN211-1 assembled to LAN211 chrVIII v.10	chrVIII.fasta	0.4	Polymorphism	185478	185478	E -> K	445	1333	1	C -> T	AGCTTCTAGTT	GAA -> AAA	100	MSC7	YHR039C	hypothetical protein, green fluorescent protein (GFP)-fusion protein localizes to the endoplasmic reticulum; msc7 mutants are defective in directing meiotic recombination events to homologous chromatids	SNP (transition)	Substitution	NP_011904.1	0.48	C	0.51	T
LAN211-1 assembled to LAN211 chrVIII v.10	chrVIII.fasta	0.4	Polymorphism	194123	194123		229	687	3	C -> T	TTGTTCTTAAC	AAG -> AAA	43	DOG1	YHR044C	2-deoxyglucose-6-phosphate phosphatase, similar to Dog2p, member of a family of low molecular weight phosphatases; confers 2-deoxyglucose resistance when overexpressed, in vivo substrate has not yet been identified	SNP (transition)	None	NP_011910.1	0.535	C	0.465	T
LAN211-1 assembled to LAN211 chrVIII v.10	chrVIII.fasta	0.4	Polymorphism	31922	31922	T -> I	279	836	2	G -> A	TCCAAGTAATG	ACT -> ATT	115	VMR1	YHL035C	Vacuolar membrane protein involved in multiple drugresistance and metal sensitivity; ATP-binding cassette(ABC) family member involved in drug transport; potentialCdc28p substrate; induced under respiratory conditions	SNP (transition)	Substitution	NP_011828.1	0.504	G	0.496	A
LAN211-1 assembled to LAN211 chrVIII v.10	chrVIII.fasta	0.4	Polymorphism	61849	61849	T -> I	239	716	2	G -> A	TATTAGTCCCA	ACT -> ATT	100	NPR3	YHL023C	Component, with Npr2p, of an evolutionarily conserved complex that mediates downregulation of TOR Complex 1 activity in response to amino acid limitation; null mutant displays delayed meiotic DNA replication and double-strand break repair	SNP (transition)	Substitution	NP_011840.1	0.52	G	0.48	A
LAN211-1 assembled to LAN211 chrVIII v.10	chrVIII.fasta	0.4	Polymorphism	131967	131967					G -> A	AAAAAGGAAGT		85				SNP (transition)			0.518	G	0.482	A
LAN211-1 assembled to LAN211 chrVIII v.10	chrVIII.fasta	0.4	Polymorphism	154045	154045		794	2380	1	G -> A	GTTAAGCTGAA	AAG -> AAA	108	MYO1	YHR023W	Type II myosin heavy chain, required for wild-type cytokinesis and cell separation; localizes to the actomyosin ring; binds to myosin light chains Mlc1p and Mlc2p through its IQ1 and IQ2 motifs respectively	SNP (transition)	None	NP_011888.1	0.463	G	0.528	A
LAN211-1 assembled to LAN211 chrVIII v.10	chrVIII.fasta	0.4	Polymorphism	320003	320003					G -> A	CAAATGGCGCA		77				SNP (transition)			0.584	G	0.403	A
LAN211-1 assembled to LAN211 chrVIII v.10	chrVIII.fasta	0.4	Polymorphism	372812	372812		501	1501	1	G -> A	TGGTTGATAAC		89	YCK1	YHR135C	Palmitoylated plasma membrane-bound casein kinase Iisoform; shares redundant functions with Yck2p inmorphogenesis, proper septin assembly, endocytictrafficking; provides an essential function overlappingwith that of Yck2p	SNP (transition)	Truncation	NP_012003.1	0.472	G	0.528	A
LAN211-1 assembled to LAN211 chrVIII v.10	chrVIII.fasta	0.4	Polymorphism	375558	375558					G -> A	TTACCGAGATT		67				SNP (transition)			0.493	G	0.493	A
LAN211-1 assembled to LAN211 chrVIII v.10	chrVIII.fasta	0.4	Polymorphism	450585	450585	V -> I	750	2248	1	G -> A	AAGATGTTGGT	GTT -> ATT	75	SPC97	YHR172W	Component of the microtubule-nucleating Tub4p (gamma-tubulin) complex; interacts with Spc110p at the spindle pole body (SPB) inner plaque and with Spc72p at the SPB outer plaque	SNP (transition)	Substitution	NP_012042.1	0.48	G	0.52	A
LAN211-1 assembled to LAN211 chrVIII v.10	chrVIII.fasta	0.4	Polymorphism	476981	476981		1233	3699	3	G -> A	GTAATGGTACT	ACC -> ACT	101	KOG1	YHR186C	Subunit of TORC1, a rapamycin-sensitive complex involved in growth control that contains Tor1p or Tor2p, Lst8p and Tco89p; contains four HEAT repeats and seven WD-40 repeats; may act as a scaffold protein to couple TOR and its effectors	SNP (transition)	None	NP_012056.1	0.416	G	0.584	A
LAN211-1 assembled to LAN211 chrVIII v.10	chrVIII.fasta	0.4	Polymorphism	8836	8836	S -> G	460	1378	1	T -> C	ACTACTGAGAC	AGT -> GGT	92	ARN2	YHL047C	Transporter, member of the ARN family of transporters that specifically recognize siderophore-iron chelates; responsible for uptake of iron bound to the siderophore triacetylfusarinine C	SNP (transition)	Substitution	NP_011816.2	0.5	T	0.489	C
LAN211-1 assembled to LAN211 chrVIII v.10	chrVIII.fasta	0.4	Polymorphism	55606	55606	V -> A	252	755	2	T -> C	GGAAGTAACTG	GTA -> GCA	70	SNF6	YHL025W	Subunit of the SWI/SNF chromatin remodeling complexinvolved in transcriptional regulation; functionsinterdependently in transcriptional activation with Snf2pand Snf5p	SNP (transition)	Substitution	NP_011838.1	0.543	T	0.457	C
LAN211-1 assembled to LAN211 chrVIII v.10	chrVIII.fasta	0.4	Polymorphism	65391	65391	K -> R	157	470	2	T -> C	AGTCCTTGACG	AAG -> AGG	121	AIM17	YHL021C	hypothetical protein; the authentic, non-tagged protein is detected in highly purified mitochondria in high-throughput studies; null mutant displays reduced frequency of mitochondrial genome loss	SNP (transition)	Substitution	NP_011842.1	0.57	T	0.43	C
LAN211-1 assembled to LAN211 chrVIII v.10	chrVIII.fasta	0.4	Polymorphism	75522	75522	V -> A	37	110	2	T -> C	AAACGTCTCTT	GTC -> GCC	117	RPS20	YHL015W	Protein component of the small (40S) ribosomal subunit; overproduction suppresses mutations affecting RNA polymerase III-dependent transcription; has similarity to E. coli S10 and rat S20 ribosomal proteins	SNP (transition)	Substitution	NP_011848.1	0.393	T	0.607	C
LAN211-1 assembled to LAN211 chrVIII v.10	chrVIII.fasta	0.4	Polymorphism	78871	78871					T -> C	ACAAGTGATTC		87				SNP (transition)			0.494	T	0.506	C
LAN211-1 assembled to LAN211 chrVIII v.10	chrVIII.fasta	0.4	Polymorphism	97694	97694	D -> G	82	245	2	T -> C	TATTGTCATCA	GAC -> GGC	105	STE20	YHL007C	Cdc42p-activated signal transducing kinase of the PAK (p21-activated kinase) family; involved in pheromone response, pseudohyphal/invasive growth, vacuole inheritance, down-regulation of sterol uptake; GBB motif binds Ste4p	SNP (transition)	Substitution	NP_011856.1	0.552	T	0.448	C
LAN211-1 assembled to LAN211 chrVIII v.10	chrVIII.fasta	0.4	Polymorphism	150627	150627					T -> C	TGATGTTCTTA		92				SNP (transition)			0.565	T	0.435	C
LAN211-1 assembled to LAN211 chrVIII v.10	chrVIII.fasta	0.4	Polymorphism	160875	160875	S -> P	11	31	1	T -> C	ATATGTCCTTG	TCC -> CCC	102	VMA16	YHR026W	Subunit c'' of the vacuolar ATPase, which functionsin acidification of the vacuole; one of three proteolipidsubunits of the V0 domain	SNP (transition)	Substitution	NP_011891.1	0.559	T	0.441	C
LAN211-1 assembled to LAN211 chrVIII v.10	chrVIII.fasta	0.4	Polymorphism	177354	177354	D -> G	216	647	2	T -> C	TTCCATCGTCG	GAT -> GGT	64	PIH1	YHR034C	Protein of unresolved function; may function in protein folding and/or rRNA processing, interacts with a chaperone (Hsp82p), two chromatin remodeling factors (Rvb1p, Rvb2p) and two rRNA processing factors (Rrp43p, Nop58p)	SNP (transition)	Substitution	NP_011899.1	0.547	T	0.453	C
LAN211-1 assembled to LAN211 chrVIII v.10	chrVIII.fasta	0.4	Polymorphism	181307	181307	L -> P	321	963	3	T -> C	AGCGCTTCAAA	CTT -> CCT	87	BRL1	YHR036W	Essential nuclear envelope integral membrane protein identified as a suppressor of a conditional mutation in the major karyopherin, CRM1; homologous to and interacts with Brr6p, a nuclear envelope protein involved in nuclear export	SNP (transition)	Substitution	NP_011901.1	0.494	T	0.506	C
LAN211-1 assembled to LAN211 chrVIII v.10	chrVIII.fasta	0.4	Polymorphism	184956	184956	S -> G	619	1856	2	T -> C	GAAACTCTTTA	AGT -> GGT	100	MSC7	YHR039C	hypothetical protein, green fluorescent protein (GFP)-fusion protein localizes to the endoplasmic reticulum; msc7 mutants are defective in directing meiotic recombination events to homologous chromatids	SNP (transition)	Substitution	NP_011904.1	0.47	T	0.53	C
LAN211-1 assembled to LAN211 chrVIII v.10	chrVIII.fasta	0.4	Polymorphism	244256	244256	V -> A	558	1673	2	T -> C	AGAGGTCCAAT	GTC -> GCC	69	OSH3	YHR073W	Member of an oxysterol-binding protein family with seven members in S. cerevisiae; family members have overlapping, redundant functions in sterol metabolism and collectively perform a function essential for viability	SNP (transition)	Substitution	NP_011940.1	0.551	T	0.449	C
LAN211-1 assembled to LAN211 chrVIII v.10	chrVIII.fasta	0.4	Polymorphism	279929	279929					T -> C	TTGCGTTTTTC		105				SNP (transition)			0.514	T	0.476	C
LAN211-1 assembled to LAN211 chrVIII v.10	chrVIII.fasta	0.4	Polymorphism	293204	293204					T -> C	GGAAGTTATGA		88				SNP (transition)			0.534	T	0.466	C
LAN211-1 assembled to LAN211 chrVIII v.10	chrVIII.fasta	0.4	Polymorphism	359415	359415					T -> C	TAAAGTTCGCT		82				SNP (transition)			0.537	T	0.427	C
LAN211-1 assembled to LAN211 chrVIII v.10	chrVIII.fasta	0.4	Polymorphism	386787	386787					T -> C	TAGTATTTTTC		88				SNP (transition)			0.489	T	0.5	C
LAN211-1 assembled to LAN211 chrVIII v.10	chrVIII.fasta	0.4	Polymorphism	401226	401226					T -> C	ATCTTTCCTTT		92				SNP (transition)			0.435	T	0.565	C
LAN211-1 assembled to LAN211 chrVIII v.10	chrVIII.fasta	0.4	Polymorphism	460463	460463		387	1161	3	T -> C	AGTGTTATAAT	GTT -> GTC	98	STB5	YHR178W	Transcription factor, involved in regulating multidrug resistance and oxidative stress response; forms a heterodimer with Pdr1p; contains a Zn(II)2Cys6 zinc finger domain that interacts with a pleiotropic drug resistance element in vitro	SNP (transition)	None	NP_012048.1	0.439	T	0.561	C
LAN211-1 assembled to LAN211 chrVIII v.10	chrVIII.fasta	0.4	Polymorphism	473867	473867	F -> L	374	1122	3	T -> C	GAAGATTTGAT	TTT -> CTT	94	SSP1	YHR184W	Protein involved in the control of meiotic nuclear division and coordination of meiosis with spore formation; transcription is induced midway through meiosis	SNP (transition)	Substitution	NP_012054.1	0.489	T	0.511	C
LAN211-1 assembled to LAN211 chrVIII v.10	chrVIII.fasta	0.4	Polymorphism	474662	474662	K -> R	229	685	1	T -> C	ACTCCTTCAGA	AAG -> AGG	68	PFS1	YHR185C	Sporulation protein required for prospore membrane formation at selected spindle poles, ensures functionality of all four spindle pole bodies during meiosis II; not required for meiotic recombination or meiotic chromosome segregation	SNP (transition)	Substitution	NP_012055.1	0.5	T	0.5	C
LAN211-1 assembled to LAN211 chrVIII v.10	chrVIII.fasta	0.4	Polymorphism	477215	477215		1155	3465	3	T -> C	TGTGGTTCTTG	GAA -> GAG	86	KOG1	YHR186C	Subunit of TORC1, a rapamycin-sensitive complex involved in growth control that contains Tor1p or Tor2p, Lst8p and Tco89p; contains four HEAT repeats and seven WD-40 repeats; may act as a scaffold protein to couple TOR and its effectors	SNP (transition)	None	NP_012056.1	0.523	T	0.477	C
LAN211-1 assembled to LAN211 chrVIII v.10	chrVIII.fasta	0.4	Polymorphism	481064	481064	F -> S	24	71	2	T -> C	CCCTTTCATTT	TTC -> TCC	86	IKI1	YHR187W	Subunit of Elongator complex, which is required formodification of wobble nucleosides in tRNA; iki1 mutationsconfer resistance to the K. lactis toxin zymocin	SNP (transition)	Substitution	NP_012057.1	0.535	T	0.465	C
LAN211-1 assembled to LAN211 chrVIII v.10	chrVIII.fasta	0.4	Polymorphism	485840	485840	L -> S	331	992	2	T -> C	CTATTTAATTT	TTA -> TCA	96	ERG9	YHR190W	Farnesyl-diphosphate farnesyl transferase (squalenesynthase), joins two farnesyl pyrophosphate moieties toform squalene in the sterol biosynthesis pathway	SNP (transition)	Substitution	NP_012060.1	0.417	T	0.583	C
LAN211-1 assembled to LAN211 chrVIII v.10	chrVIII.fasta	0.4	Polymorphism	485860	485860		338	1012	1	T -> C	GGACTTTGCGT	TTG -> CTG	93	ERG9	YHR190W	Farnesyl-diphosphate farnesyl transferase (squalenesynthase), joins two farnesyl pyrophosphate moieties toform squalene in the sterol biosynthesis pathway	SNP (transition)	None	NP_012060.1	0.409	T	0.581	C
LAN211-1 assembled to LAN211 chrVIII v.10	chrVIII.fasta	0.4	Polymorphism	496770	496770	N -> S	172	515	2	T -> C	CTAGATTCTCC	AAT -> AGT	96	AIM18	YHR198C	hypothetical protein; the authentic, non-tagged protein is detected in highly purified mitochondria in high-throughput studies; null mutant displays elevated frequency of mitochondrial genome loss	SNP (transition)	Substitution	NP_012068.1	0.573	T	0.427	C
LAN211-1 assembled to LAN211 chrX v.10	chrX.fasta	0.4	Polymorphism	82902	82902	D -> N	28	82	1	C -> T	TTCATCGTGAA	GAT -> AAT	80		YJL185C	hypothetical protein; mRNA is weakly cell cycle regulated, peaking in G2 phase; YJL185C is a non-essential gene	SNP (transition)	Substitution	NP_012350.1	0.475	C	0.525	T
LAN211-1 assembled to LAN211 chrX v.10	chrX.fasta	0.4	Polymorphism	141475	141475	E -> K	372	1114	1	C -> T	TAGCTCGTGTT	GAG -> AAG	94		YJL147C	Mitochondrial hypothetical protein; homozygous diploid deletion strain has a sporulation defect characterized by elevated dityrosine in the soluble fraction; expression induced by calcium shortage; YJL147W is a non-essential gene	SNP (transition)	Substitution	NP_012388.1	0.394	C	0.606	T
LAN211-1 assembled to LAN211 chrX v.10	chrX.fasta	0.4	Polymorphism	165974	165974	S -> N	2143	6427	1	C -> T	CAGGGCTATTG	AGC -> AAC	106	URA2	YJL130C	Bifunctional carbamoylphosphate synthetase (CPSase)-aspartate transcarbamylase (ATCase), catalyzes the first two enzymatic steps in the de novo biosynthesis of pyrimidines; both activities are subject to feedback inhibition by UTP	SNP (transition)	Substitution	NP_012405.2	0.519	C	0.481	T
LAN211-1 assembled to LAN211 chrX v.10	chrX.fasta	0.4	Polymorphism	172801	172801					C -> T	GCTAACGGATT		80				SNP (transition)			0.488	C	0.512	T
LAN211-1 assembled to LAN211 chrX v.10	chrX.fasta	0.4	Polymorphism	317678	317678	L -> F	82	244	1	C -> T	AATGGCTCAAT	CTC -> TTC	83	LAS21	YJL062W	Integral plasma membrane protein involved in the synthesis of the glycosylphosphatidylinositol (GPI) core structure; mutations affect cell wall integrity	SNP (transition)	Substitution	NP_012473.1	0.422	C	0.578	T
LAN211-1 assembled to LAN211 chrX v.10	chrX.fasta	0.4	Polymorphism	661798	661798		595	1783	1	C -> T	ATAAACTCTGA	GAG -> GAA	91	RSF2	YJR127C	Zinc-finger protein involved in transcriptional control of both nuclear and mitochondrial genes, many of which specify products required for glycerol-based growth, respiration, and other functions	SNP (transition)	None	NP_012661.1	0.56	C	0.44	T
LAN211-1 assembled to LAN211 chrX v.10	chrX.fasta	0.4	Polymorphism	717841	717841					C -> T	AAAATCTAGCC		74				SNP (transition)			0.5	C	0.5	T
LAN211-1 assembled to LAN211 chrX v.10	chrX.fasta	0.4	Polymorphism	37582	37582	V -> A	221	662	2	T -> C	GACAGTTTGCC	GTT -> GCT	62	PEX2	YJL210W	RING-finger peroxin and E3 ubiquitin ligase, peroxisomal membrane protein with a C-terminal zinc-binding RING domain, forms translocation subcomplex with Pex10p and Pex12p which functions in peroxisomal matrix protein import	SNP (transition)	Substitution	NP_012325.1	0.419	T	0.581	C
LAN211-1 assembled to LAN211 chrX v.10	chrX.fasta	0.4	Polymorphism	57856	57856	N -> S	321	962	2	T -> C	ACTTGTTTAAA	AAC -> AGC	99	ACO2	YJL200C	Putative mitochondrial aconitase isozyme; similarity to Aco1p, an aconitase required for the TCA cycle; expression induced during growth on glucose, by amino acid starvation via Gcn4p, and repressed on ethanol	SNP (transition)	Substitution	NP_012335.1	0.525	T	0.465	C
LAN211-1 assembled to LAN211 chrX v.10	chrX.fasta	0.4	Polymorphism	73588	73588					T -> C	CATTGTACATC		97				SNP (transition)			0.412	T	0.577	C
LAN211-1 assembled to LAN211 chrX v.10	chrX.fasta	0.4	Polymorphism	108011	108011		486	1458	3	T -> C	GTTCCTGCCTT	GCA -> GCG	91	HAL5	YJL165C	Putative protein kinase; overexpression increases sodium and lithium tolerance, whereas gene disruption increases cation and low pH sensitivity and impairs potassium uptake, suggesting a role in regulation of Trk1p and/or Trk2p transporters	SNP (transition)	None	NP_012370.1	0.516	T	0.484	C
LAN211-1 assembled to LAN211 chrX v.10	chrX.fasta	0.4	Polymorphism	116892	116892					T -> C	GTAACTTCTGC		82				SNP (transition)			0.5	T	0.5	C
LAN211-1 assembled to LAN211 chrX v.10	chrX.fasta	0.4	Polymorphism	197327	197327					T -> C	TATTATTGTCG		84				SNP (transition)			0.488	T	0.512	C
LAN211-1 assembled to LAN211 chrX v.10	chrX.fasta	0.4	Polymorphism	250781	250781	V -> A	1158	3473	2	T -> C	TATGGTGTCAA	GTG -> GCG	99	BCK1	YJL095W	Mitogen-activated protein (MAP) kinase kinase kinase acting in the protein kinase C signaling pathway, which controls cell integrity; upon activation by Pkc1p phosphorylates downstream kinases Mkk1p and Mkk2p	SNP (transition)	Substitution	NP_012440.1	0.475	T	0.525	C
LAN211-1 assembled to LAN211 chrX v.10	chrX.fasta	0.4	Polymorphism	255844	255844		341	1023	3	T -> C	CTGCCTTTTTC	AAA -> AAG	85	TOK1	YJL093C	Outward-rectifier potassium channel of the plasma membrane with two pore domains in tandem, each of which forms a functional channel permeable to potassium; carboxy tail functions to prevent inner gate closures; target of K1 toxin	SNP (transition)	None	NP_012442.1	0.459	T	0.541	C
LAN211-1 assembled to LAN211 chrX v.10	chrX.fasta	0.4	Polymorphism	267520	267520	L -> S	514	1542	3	T -> C	AAAATTAATGA	TTA -> TCA	84	SIP4	YJL089W	C6 zinc cluster transcriptional activator that binds to the carbon source-responsive element (CSRE) of gluconeogenic genes; involved in the positive regulation of gluconeogenesis; regulated by Snf1p protein kinase; localized to the nucleus	SNP (transition)	Substitution	NP_012446.1	0.476	T	0.524	C
LAN211-1 assembled to LAN211 chrX v.10	chrX.fasta	0.4	Polymorphism	268774	268774					T -> C	GTATGTCCTTT		61				SNP (transition)			0.508	T	0.492	C
LAN211-1 assembled to LAN211 chrX v.10	chrX.fasta	0.4	Polymorphism	309236	309236	Q -> R	516	1547	2	T -> C	CAATTTGTATA	CAA -> CGA	103		YJL070C	hypothetical protein with similarity to AMP deaminases; the authentic, non-tagged protein is detected in highly purified mitochondria in high-throughput studies; YJL070C is a non-essential gene	SNP (transition)	Substitution	NP_012465.1	0.466	T	0.534	C
LAN211-1 assembled to LAN211 chrX v.10	chrX.fasta	0.4	Polymorphism	314121	314121					T -> C	AAATGTGTATT		72				SNP (transition)			0.514	T	0.486	C
LAN211-1 assembled to LAN211 chrX v.10	chrX.fasta	0.4	Polymorphism	355448	355448					T -> C	GAGAGTTTAGA		81				SNP (transition)			0.568	T	0.432	C
LAN211-1 assembled to LAN211 chrX v.10	chrX.fasta	0.4	Polymorphism	385526	385526		511	1533	3	T -> C	CTAGCTTTCTT	GCT -> GCC	90	HCA4	YJL033W	Putative nucleolar DEAD box RNA helicase; high-copynumber suppression of a U14 snoRNA processing mutantsuggests an involvement in 18S rRNA synthesis	SNP (transition)	None	NP_012501.1	0.544	T	0.444	C
LAN211-1 assembled to LAN211 chrX v.10	chrX.fasta	0.4	Polymorphism	396682	396682					T -> C	AGTAATGTATA		64				SNP (transition)			0.469	T	0.531	C
LAN211-1 assembled to LAN211 chrX v.10	chrX.fasta	0.4	Polymorphism	503538	503538	D -> G	13	38	2	T -> C	TACCGTCTTTT	GAC -> GGC	77	HUL4	YJR036C	Protein with similarity to hect domain E3 ubiquitin-protein ligases, not essential for viability	SNP (transition)	Substitution	NP_012570.1	0.455	T	0.532	C
LAN211-1 assembled to LAN211 chrX v.10	chrX.fasta	0.4	Polymorphism	510743	510743	T -> A	1069	3205	1	T -> C	GTTCGTTATTA	ACG -> GCG	96	URB2	YJR041C	Nucleolar protein required for normal metabolism ofthe rRNA primary transcript, proposed to be involved inribosome biogenesis	SNP (transition)	Substitution	NP_012575.1	0.521	T	0.458	C
LAN211-1 assembled to LAN211 chrX v.10	chrX.fasta	0.4	Polymorphism	556975	556975	S -> P	290	868	1	T -> C	ACATTTCTTCA	TCT -> CCT	107	CCT5	YJR064W	Subunit of the cytosolic chaperonin Cct ring complex, related to Tcp1p, required for the assembly of actin and tubulins in vivo	SNP (transition)	Substitution	NP_012598.1	0.561	T	0.439	C
LAN211-1 assembled to LAN211 chrX v.10	chrX.fasta	0.4	Polymorphism	573843	573843	S -> P	184	550	1	T -> C	AGGCGTCGCAA	TCG -> CCG	74	MOG1	YJR074W	Conserved nuclear protein that interacts with GTP-Gsp1p, which is a Ran homolog of the Ras GTPase family, and stimulates nucleotide release, involved in nuclear protein import, nucleotide release is inhibited by Yrb1p	SNP (transition)	Substitution	NP_012608.1	0.554	T	0.446	C
LAN211-1 assembled to LAN211 chrX v.10	chrX.fasta	0.4	Polymorphism	590812	590812					T -> C	ACTAATTTGAT		117				SNP (transition)			0.47	T	0.53	C
LAN211-1 assembled to LAN211 chrX v.10	chrX.fasta	0.4	Polymorphism	596387	596387	E -> G	724	2171	2	T -> C	TACTTTCAAAA	GAA -> GGA	82	JSN1	YJR091C	Member of the Puf family of RNA-binding proteins, interacts with mRNAs encoding membrane-associated proteins; involved in localizing the Arp2/3 complex to mitochondria; overexpression causes increased sensitivity to benomyl	SNP (transition)	Substitution	NP_012624.1	0.585	T	0.415	C
LAN211-1 assembled to LAN211 chrX v.10	chrX.fasta	0.4	Polymorphism	623474	623474					T -> C	GCATTTGCGCT		52				SNP (transition)			0.596	T	0.404	C
LAN211-1 assembled to LAN211 chrX v.10	chrX.fasta	0.4	Polymorphism	630139	630139		1104	3312	3	T -> C	ACTTCTGGTGG	CCA -> CCG	87	CPA2	YJR109C	Large subunit of carbamoyl phosphate synthetase, which catalyzes a step in the synthesis of citrulline, an arginine precursor	SNP (transition)	None	NP_012643.1	0.483	T	0.517	C
LAN211-1 assembled to LAN211 chrX v.10	chrX.fasta	0.4	Polymorphism	633447	633447	T -> A	2	4	1	T -> C	CGATGTCATTC	ACA -> GCA	99	CPA2	YJR109C	Large subunit of carbamoyl phosphate synthetase, which catalyzes a step in the synthesis of citrulline, an arginine precursor	SNP (transition)	Substitution	NP_012643.1	0.475	T	0.525	C
LAN211-1 assembled to LAN211 chrX v.10	chrX.fasta	0.4	Polymorphism	642642	642642	L -> P	41	122	2	T -> C	GAAGCTATCTG	CTA -> CCA	99	STE24	YJR117W	Highly conserved zinc metalloprotease that functions in two steps of a-factor maturation, C-terminal CAAX proteolysis and the first step of N-terminal proteolytic processing; contains multiple transmembrane spans	SNP (transition)	Substitution	NP_012651.1	0.495	T	0.505	C
LAN211-1 assembled to LAN211 chrX v.10	chrX.fasta	0.4	Polymorphism	655853	655853	D -> G	210	629	2	T -> C	AACCATCTTCG	GAT -> GGT	79	ENT3	YJR125C	Protein containing an N-terminal epsin-like domain involved in clathrin recruitment and traffic between the Golgi and endosomes; associates with the clathrin adaptor Gga2p	SNP (transition)	Substitution	NP_012659.1	0.57	T	0.43	C
LAN211-1 assembled to LAN211 chrX v.10	chrX.fasta	0.4	Polymorphism	698786	698786					T -> C	CTATCTAAGAT		90				SNP (transition)			0.533	T	0.467	C
LAN211-1 assembled to LAN211 chrX v.10	chrX.fasta	0.4	Polymorphism	727755	727755					T -> C	GCTGGTATAAG		77				SNP (transition)			0.429	T	0.558	C
LAN211-1 assembled to LAN211 chrXI v.10	chrXI.fasta	0.4	Polymorphism	25564	25564	K -> R	117	350	2	A -> G	GAGGAAAATCC	AAA -> AGA	98	URA1	YKL216W	Dihydroorotate dehydrogenase, catalyzes the fourth enzymatic step in the de novo biosynthesis of pyrimidines, converting dihydroorotic acid into orotic acid	SNP (transition)	Substitution	NP_012706.1	0.49	A	0.51	G
LAN211-1 assembled to LAN211 chrXI v.10	chrXI.fasta	0.4	Polymorphism	71706	71706		722	2164	1	A -> G	AAAATAGGCTC	CCT -> CCC	85	PEX1	YKL197C	AAA-peroxin that heterodimerizes with AAA-peroxin Pex6p and participates in the recycling of peroxisomal signal receptor Pex5p from the peroxisomal membrane to the cystosol; induced by oleic acid and upregulated during anaerobiosis	SNP (transition)	None	NP_012724.1	0.412	A	0.588	G
LAN211-1 assembled to LAN211 chrXI v.10	chrXI.fasta	0.4	Polymorphism	81664	81664		209	627	3	A -> G	TTCGTAACCAT	GTA -> GTG	67	DPH2	YKL191W	Protein required, along with Dph1p, Kti11p, Jjj3p, and Dph5p, for synthesis of diphthamide, which is a modified histidine residue of translation elongation factor 2 (Eft1p or Eft2p); may act in a complex with Dph1p and Kti11p	SNP (transition)	None	NP_012730.1	0.493	A	0.507	G
LAN211-1 assembled to LAN211 chrXI v.10	chrXI.fasta	0.4	Polymorphism	88440	88440	L -> P	118	353	2	A -> G	CATGAAGCAAA	CTT -> CCT	96	PXA2	YKL188C	Subunit of a heterodimeric peroxisomal ATP-binding cassette transporter complex (Pxa1p-Pxa2p), required for import of long-chain fatty acids into peroxisomes; similarity to human adrenoleukodystrophy transporter and ALD-related proteins	SNP (transition)	Substitution	NP_012733.1	0.573	A	0.427	G
LAN211-1 assembled to LAN211 chrXI v.10	chrXI.fasta	0.4	Polymorphism	88965	88965					A -> G	CCATCAATATC		83				SNP (transition)			0.59	A	0.41	G
LAN211-1 assembled to LAN211 chrXI v.10	chrXI.fasta	0.4	Polymorphism	103583	103583		969	2905	1	A -> G	ATCCAATCCTA	CAA -> CAG	111	FAS1	YKL182W	Beta subunit of fatty acid synthetase, which catalyzes the synthesis of long-chain saturated fatty acids; contains acetyltransacylase, dehydratase, enoyl reductase, malonyl transacylase, and palmitoyl transacylase activities	SNP (transition)	None	NP_012739.1	0.45	A	0.55	G
LAN211-1 assembled to LAN211 chrXI v.10	chrXI.fasta	0.4	Polymorphism	208887	208887	N -> D	210	628	1	A -> G	TGGTTAATTAC	AAT -> GAT	83	RRN3	YKL125W	Protein required for transcription of rDNA by RNA polymerase I; transcription factor independent of DNA template; involved in recruitment of RNA polymerase I to rDNA	SNP (transition)	Substitution	NP_012797.1	0.506	A	0.494	G
LAN211-1 assembled to LAN211 chrXI v.10	chrXI.fasta	0.4	Polymorphism	210496	210496					A -> G	AGTCAATAGTG		77				SNP (transition)			0.481	A	0.519	G
LAN211-1 assembled to LAN211 chrXI v.10	chrXI.fasta	0.4	Polymorphism	245230	245230	Y -> H	53	157	1	A -> G	CTTATAGATGA	TAT -> CAT	87	GFA1	YKL104C	Glutamine-fructose-6-phosphate amidotransferase, catalyzes the formation of glucosamine-6-P and glutamate from fructose-6-P and glutamine in the first step of chitin biosynthesis	SNP (transition)	Substitution	NP_012818.1	0.494	A	0.506	G
LAN211-1 assembled to LAN211 chrXI v.10	chrXI.fasta	0.4	Polymorphism	318369	318369	I -> V	190	568	1	A -> G	TCGTGATTGAT	ATT -> GTT	116	MNR2	YKL064W	Vacuolar membrane protein required for magnesium homeostasis; putative magnesium transporter; has similarity to Alr1p and Alr2p, which mediate influx of Mg2+ and other divalent cations	SNP (transition)	Substitution	NP_012859.1	0.466	A	0.534	G
LAN211-1 assembled to LAN211 chrXI v.10	chrXI.fasta	0.4	Polymorphism	326804	326804	L -> S	241	722	2	A -> G	CAGCCAAGATT	TTG -> TCG	111	FBA1	YKL060C	Fructose 1,6-bisphosphate aldolase, required for glycolysis and gluconeogenesis; catalyzes conversion of fructose 1,6 bisphosphate to glyceraldehyde-3-P and dihydroxyacetone-P; locates to mitochondrial outer surface upon oxidative stress	SNP (transition)	Substitution	NP_012863.1	0.514	A	0.486	G
LAN211-1 assembled to LAN211 chrXI v.10	chrXI.fasta	0.4	Polymorphism	345837	345837					A -> G	TGCAGAAGTAT		91				SNP (transition)			0.516	A	0.484	G
LAN211-1 assembled to LAN211 chrXI v.10	chrXI.fasta	0.4	Polymorphism	393730	393730					A -> G	ATGCAAGAATA		72				SNP (transition)			0.556	A	0.444	G
LAN211-1 assembled to LAN211 chrXI v.10	chrXI.fasta	0.4	Polymorphism	490682	490682					A -> G	ATATAAAGTAA		107				SNP (transition)			0.579	A	0.421	G
LAN211-1 assembled to LAN211 chrXI v.10	chrXI.fasta	0.4	Polymorphism	595392	595392	E -> G	838	2513	2	A -> G	CAACGAATTCC	GAA -> GGA	92	NUP133	YKR082W	Subunit of the Nup84p subcomplex of the nuclear pore complex (NPC), localizes to both sides of the NPC, required to establish a normal nucleocytoplasmic concentration gradient of the GTPase Gsp1p	SNP (transition)	Substitution	NP_013008.1	0.478	A	0.522	G
LAN211-1 assembled to LAN211 chrXI v.10	chrXI.fasta	0.4	Polymorphism	25783	25783	A -> V	190	569	2	C -> T	ATTAGCTTATG	GCT -> GTT	101	URA1	YKL216W	Dihydroorotate dehydrogenase, catalyzes the fourth enzymatic step in the de novo biosynthesis of pyrimidines, converting dihydroorotic acid into orotic acid	SNP (transition)	Substitution	NP_012706.1	0.495	C	0.505	T
LAN211-1 assembled to LAN211 chrXI v.10	chrXI.fasta	0.4	Polymorphism	85259	85259		184	550	1	C -> T	CTCAACTATGG	CTA -> TTA	93	HYM1	YKL189W	Component of the RAM signaling network that is involved in regulation of Ace2p activity and cellular morphogenesis, interacts with Kic1p and Sog2p, localizes to sites of polarized growth during budding and during the mating response	SNP (transition)	None	NP_012732.1	0.538	C	0.462	T
LAN211-1 assembled to LAN211 chrXI v.10	chrXI.fasta	0.4	Polymorphism	91292	91292	S -> N	85	254	2	C -> T	AGGAGCTGTTC	AGC -> AAC	71		YKL187C	hypothetical protein; the authentic, non-tagged protein is detected in a phosphorylated state in highly purified mitochondria in high-throughput studies	SNP (transition)	Substitution	NP_012734.1	0.408	C	0.592	T
LAN211-1 assembled to LAN211 chrXI v.10	chrXI.fasta	0.4	Polymorphism	94885	94885		126	378	3	C -> T	TTGAACTATGG	AAC -> AAT	88	ASH1	YKL185W	Zinc-finger inhibitor of HO transcription; mRNA is localized and translated in the distal tip of anaphase cells, resulting in accumulation of Ash1p in daughter cell nuclei and inhibition of HO expression; potential Cdc28p substrate	SNP (transition)	None	NP_012736.1	0.545	C	0.455	T
LAN211-1 assembled to LAN211 chrXI v.10	chrXI.fasta	0.4	Polymorphism	125592	125592					C -> T	GTCCACAATAT		107				SNP (transition)			0.505	C	0.495	T
LAN211-1 assembled to LAN211 chrXI v.10	chrXI.fasta	0.4	Polymorphism	273290	273290					C -> T	TTAAACTGCAT		97				SNP (transition)			0.526	C	0.474	T
LAN211-1 assembled to LAN211 chrXI v.10	chrXI.fasta	0.4	Polymorphism	401719	401719		137	411	3	C -> T	CTCAGCTTCAT	AAG -> AAA	88	SPT23	YKL020C	ER membrane protein involved in regulation of OLE1 transcription, acts with homolog Mga2p; inactive ER form dimerizes and one subunit is then activated by ubiquitin/proteasome-dependent processing followed by nuclear targeting	SNP (transition)	None	NP_012905.1	0.58	C	0.42	T
LAN211-1 assembled to LAN211 chrXI v.10	chrXI.fasta	0.4	Polymorphism	402491	402491					C -> T	AAACACATCAG		84				SNP (transition)			0.405	C	0.595	T
LAN211-1 assembled to LAN211 chrXI v.10	chrXI.fasta	0.4	Polymorphism	411639	411639					C -> T	CAAATCTTATT		108				SNP (transition)			0.519	C	0.481	T
LAN211-1 assembled to LAN211 chrXI v.10	chrXI.fasta	0.4	Polymorphism	497162	497162	P -> L	952	2855	2	C -> T	CAGACCTGGTA	CCT -> CTT	112	SAP190	YKR028W	Protein that forms a complex with the Sit4p proteinphosphatase and is required for its function; member of afamily of similar proteins including Sap4p, Sap155p, andSap185p	SNP (transition)	Substitution	NP_012953.2	0.482	C	0.518	T
LAN211-1 assembled to LAN211 chrXI v.10	chrXI.fasta	0.4	Polymorphism	501094	501094		254	762	3	C -> T	ATAATCTATTT	ATC -> ATT	60	GMH1	YKR030W	Golgi membrane hypothetical protein, interacts withGea1p and Gea2p; required for localization of Gea2p;computational analysis suggests a possible role in eithercell wall synthesis or protein-vacuolar targeting	SNP (transition)	None	NP_012955.1	0.583	C	0.417	T
LAN211-1 assembled to LAN211 chrXI v.10	chrXI.fasta	0.4	Polymorphism	616866	616866		358	1072	1	C -> T	ATATTCTACCC	TTC -> TTT	75	PTR2	YKR093W	Integral membrane peptide transporter, mediates transport of di- and tri-peptides; conserved protein that contains 12 transmembrane domains; PTR2 expression is regulated by the N-end rule pathway via repression by Cup9p	SNP (transition)	None	NP_013019.1	0.507	C	0.467	T
LAN211-1 assembled to LAN211 chrXI v.10	chrXI.fasta	0.4	Polymorphism	23710	23710	A -> T	493	1478	2	G -> A	TGGTTGCCGGT	GCC -> ACC	86	JEN1	YKL217W	Lactate transporter, required for uptake of lactateand pyruvate; phosphorylated; expression is derepressed bytranscriptional activator Cat8p during respiratory growth,and repressed in the presence of glucose, fructose, andmannose	SNP (transition)	Substitution	NP_012705.1	0.465	G	0.523	A
LAN211-1 assembled to LAN211 chrXI v.10	chrXI.fasta	0.4	Polymorphism	154262	154262	S -> F	68	203	2	G -> A	GCTGAGATATA	TCT -> TTT	104	RCN1	YKL159C	Protein involved in calcineurin regulation during calcium signaling; has similarity to H. sapiens DSCR1 which is found in the Down Syndrome candidate region	SNP (transition)	Substitution	NP_012763.1	0.51	G	0.49	A
LAN211-1 assembled to LAN211 chrXI v.10	chrXI.fasta	0.4	Polymorphism	172704	172704		304	910	1	G -> A	GCGGTGCTGCT	GTG -> GTA	76	AVT3	YKL146W	Vacuolar transporter, exports large neutral amino acids from the vacuole; member of a family of seven S. cerevisiae genes (AVT1-7) related to vesicular GABA-glycine transporters	SNP (transition)	None	NP_012776.1	0.526	G	0.474	A
LAN211-1 assembled to LAN211 chrXI v.10	chrXI.fasta	0.4	Polymorphism	189886	189886		524	1570	1	G -> A	TAATTGAAAGT		94	2012-10-01	YKL134C	Mitochondrial intermediate peptidase, cleaves N-terminal residues of a subset of proteins upon import, after their cleavage by mitochondrial processing peptidase (Mas1p-Mas2p); may contribute to mitochondrial iron homeostasis	SNP (transition)	Truncation	NP_012788.2	0.532	G	0.468	A
LAN211-1 assembled to LAN211 chrXI v.10	chrXI.fasta	0.4	Polymorphism	390868	390868		487	1461	3	G -> A	TTAATGGATAG	TCC -> TCT	85	PAN3	YKL025C	Essential subunit of the Pan2p-Pan3p poly(A)-ribonuclease complex, which acts to control poly(A) tail length and regulate the stoichiometry and activity of postreplication repair complexes	SNP (transition)	None	NP_012900.1	0.529	G	0.471	A
LAN211-1 assembled to LAN211 chrXI v.10	chrXI.fasta	0.4	Polymorphism	464837	464837	S -> N	277	830	2	G -> A	TGAAAGCGCAG	AGC -> AAC	72	PRY2	YKR013W		SNP (transition)	Substitution	NP_012938.1	0.542	G	0.458	A
LAN211-1 assembled to LAN211 chrXI v.10	chrXI.fasta	0.4	Polymorphism	507874	507874					G -> A	ATCTGGTGCTG		67				SNP (transition)			0.418	G	0.582	A
LAN211-1 assembled to LAN211 chrXI v.10	chrXI.fasta	0.4	Polymorphism	613474	613474		159	477	3	G -> A	CTAGAGCTTGA	AGC -> AGT	108	SRP40	YKR092C	Nucleolar, serine-rich protein with a role in preribosome assembly or transport; may function as a chaperone of small nucleolar ribonucleoprotein particles (snoRNPs); immunologically and structurally to rat Nopp140	SNP (transition)	None	NP_013018.1	0.528	G	0.472	A
LAN211-1 assembled to LAN211 chrXI v.10	chrXI.fasta	0.4	Polymorphism	627621	627621	S -> N	254	761	2	G -> A	TGATAGTAATG	AGT -> AAT	83		YKR096W	hypothetical protein that may interact with ribosomes, based on co-purification experiments; green fluorescent protein (GFP)-fusion protein localizes to the nucleus and cytoplasm; predicted to contain a PINc domain	SNP (transition)	Substitution	NP_013022.1	0.566	G	0.434	A
LAN211-1 assembled to LAN211 chrXI v.10	chrXI.fasta	0.4	Polymorphism	158897	158897					T -> C	TATTGTTATTT		83				SNP (transition)			0.47	T	0.53	C
LAN211-1 assembled to LAN211 chrXI v.10	chrXI.fasta	0.4	Polymorphism	188273	188273		127	381	3	T -> C	TCAACTCTTAT	AGA -> AGG	94	APL2	YKL135C	Beta-adaptin, large subunit of the clathrin-associated protein (AP-1) complex; binds clathrin; involved in clathrin-dependent Golgi protein sorting	SNP (transition)	None	NP_012787.1	0.553	T	0.447	C
LAN211-1 assembled to LAN211 chrXI v.10	chrXI.fasta	0.4	Polymorphism	255281	255281	K -> E	68	202	1	T -> C	AATCTTGTGAG	AAG -> GAG	105		YKL100C	hypothetical protein with similarity to a human minor histocompatibility antigen and signal peptide peptidases; YKL100C is not an essential gene	SNP (transition)	Substitution	NP_012822.1	0.524	T	0.476	C
LAN211-1 assembled to LAN211 chrXI v.10	chrXI.fasta	0.4	Polymorphism	282782	282782					T -> C	CAAAATTGAAA		77				SNP (transition)			0.506	T	0.494	C
LAN211-1 assembled to LAN211 chrXI v.10	chrXI.fasta	0.4	Polymorphism	417145	417145					T -> C	AAAGCTGTTTA		92				SNP (transition)			0.522	T	0.467	C
LAN211-1 assembled to LAN211 chrXI v.10	chrXI.fasta	0.4	Polymorphism	543888	543888		1365	4094	2	T -> C	ACAAATTCCTT	GAA -> GAG	84	DYN1	YKR054C	Cytoplasmic heavy chain dynein, microtubule motor protein, required for anaphase spindle elongation; involved in spindle assembly, chromosome movement, and spindle orientation during cell division, targeted to microtubule tips by Pac1p	SNP (transition)	None	NP_012980.1	0.56	T	0.44	C
LAN211-1 assembled to LAN211 chrXI v.10	chrXI.fasta	0.4	Polymorphism	545137	545137	N -> S	949	2845	1	T -> C	GTAAATTTTGA	AAT -> AGT	104	DYN1	YKR054C	Cytoplasmic heavy chain dynein, microtubule motor protein, required for anaphase spindle elongation; involved in spindle assembly, chromosome movement, and spindle orientation during cell division, targeted to microtubule tips by Pac1p	SNP (transition)	Substitution	NP_012980.1	0.433	T	0.567	C
LAN211-1 assembled to LAN211 chrXI v.10	chrXI.fasta	0.4	Polymorphism	566942	566942	D -> G	104	311	2	T -> C	AGTTGTCATAT	GAC -> GGC	79	CCP1	YKR066C	Mitochondrial cytochrome-c peroxidase; degrades reactive oxygen species in mitochondria, involved in the response to oxidative stress	SNP (transition)	Substitution	NP_012992.1	0.443	T	0.557	C
LAN211-1 assembled to LAN211 chrXI v.10	chrXI.fasta	0.4	Polymorphism	586242	586242	S -> P	413	1237	1	T -> C	AAATTTCTTTG	TCT -> CCT	102		YKR078W	Cytoplasmic hypothetical protein, has similarity toVps5p; potential Cdc28p substrate; contains a Phoxhomology (PX) domain and specifically bindsphosphatidylinositol 3-phosphate (PtdIns-3-P)	SNP (transition)	Substitution	NP_013004.1	0.539	T	0.461	C
LAN211-1 assembled to LAN211 chrXI v.10	chrXI.fasta	0.4	Polymorphism	603412	603412	N -> D	293	877	1	T -> C	TCTATTCATTT	AAT -> GAT	97	OMA1	YKR087C	Metalloendopeptidase of the mitochondrial inner membrane, involved in turnover of membrane-embedded proteins; member of a family of predicted membrane-bound metallopeptidases in prokaryotes and higher eukaryotes	SNP (transition)	Substitution	NP_013013.2	0.515	T	0.485	C
LAN211-1 assembled to LAN211 chrXI v.10	chrXI.fasta	0.4	Polymorphism	626150	626150		48	144	3	T -> C	TACAGTTCCGA	AGT -> AGC	68	PCC1	YKR095W-A	Component of the EKC/KEOPS protein complex with Kae1p, Gon7p, Bud32p, and Cgi121p; EKC/KEOPS complex is required for t6A tRNA modification and may have roles in telomere maintenance and transcription	SNP (transition)	None	NP_878113.2	0.515	T	0.485	C
LAN211-1 assembled to LAN211 chrXI v.10	chrXI.fasta	0.4	Polymorphism	627026	627026		56	166	1	T -> C	AAGTGTTAAAT	TTA -> CTA	80		YKR096W	hypothetical protein that may interact with ribosomes, based on co-purification experiments; green fluorescent protein (GFP)-fusion protein localizes to the nucleus and cytoplasm; predicted to contain a PINc domain	SNP (transition)	None	NP_013022.1	0.475	T	0.525	C
LAN211-1 assembled to LAN211 chrXI v.10	chrXI.fasta	0.4	Polymorphism	635716	635716					T -> C	AAATTTTTCTT		61				SNP (transition)			0.377	T	0.623	C
LAN211-1 assembled to LAN211 chrXI v.10	chrXI.fasta	0.4	Polymorphism	655469	655469	I -> T	774	2321	2	T -> C	AGATATCAAAG	ATC -> ACC	94	NFT1	YKR103W	Putative transporter of the multidrug resistance-associated protein (MRP) subfamily; adjacent ORFs YKR103W and YKR104W are merged in different strain backgrounds.	SNP (transition)	Substitution	NP_013029.1	0.457	T	0.543	C
LAN211-1 assembled to LAN211 chrXII v.10	chrXII.fasta	0.4	Polymorphism	112264	112264					A -> G	TGAAAAAAAAA		21				SNP (transition)			0.333	A	0.667	G
LAN211-1 assembled to LAN211 chrXII v.10	chrXII.fasta	0.4	Polymorphism	116794	116794	E -> G	93	279	3	A -> G	TTGTGAACTGG	GAA -> GGA	87	BPT1	YLL015W	ABC type transmembrane transporter of MRP/CFTR family, found in vacuolar membrane, involved in the transport of unconjugated bilirubin and in heavy metal detoxification via glutathione conjugates, along with Ycf1p	SNP (transition)	Substitution	NP_013086.1	0.54	A	0.46	G
LAN211-1 assembled to LAN211 chrXII v.10	chrXII.fasta	0.4	Polymorphism	323942	323942	E -> G	93	278	2	A -> G	TGAAGAAACAA	GAA -> GGA	99	SUL2	YLR092W	High affinity sulfate permease; sulfate uptake is mediated by specific sulfate transporters Sul1p and Sul2p, which control the concentration of endogenous activated sulfate intermediates	SNP (transition)	Substitution	NP_013193.1	0.505	A	0.495	G
LAN211-1 assembled to LAN211 chrXII v.10	chrXII.fasta	0.4	Polymorphism	564096	564096	F -> S	170	509	2	A -> G	TTTTGAATTGT	TTC -> TCC	82		YLR211C	hypothetical protein; green fluorescent protein (GFP)-fusion protein localizes to the cytoplasm; YLR211C is not an essential gene; ORF contains an intron	SNP (transition)	Substitution	NP_013312.2	0.512	A	0.488	G
LAN211-1 assembled to LAN211 chrXII v.10	chrXII.fasta	0.4	Polymorphism	576350	576350	T -> A	690	2068	1	A -> G	AGCCAACAATG	ACA -> GCA	74	MSC3	YLR219W	hypothetical protein, green fluorescent protein (GFP)-fusion protein localizes to the cell periphery; msc3 mutants are defective in directing meiotic recombination events to homologous chromatids; potential Cdc28p substrate	SNP (transition)	Substitution	NP_013320.1	0.486	A	0.514	G
LAN211-1 assembled to LAN211 chrXII v.10	chrXII.fasta	0.4	Polymorphism	714170	714170		289	867	3	A -> G	TGCCAATCTAA	GAT -> GAC	84	MEC3	YLR288C	DNA damage and meiotic pachytene checkpoint protein; subunit of a heterotrimeric complex (Rad17p-Mec3p-Ddc1p) that forms a sliding clamp, loaded onto partial duplex DNA by a clamp loader complex; homolog of human and S. pombe Hus1	SNP (transition)	None	NP_013391.1	0.476	A	0.524	G
LAN211-1 assembled to LAN211 chrXII v.10	chrXII.fasta	0.4	Polymorphism	821223	821223	E -> G	191	572	2	A -> G	TTCTGAAATTG	GAA -> GGA	94		YLR345W	Similar to 6-phosphofructo-2-kinase/fructose-2,6-bisphosphatase enzymes responsible for the metabolism of fructoso-2,6-bisphosphate; mRNA expression is repressed by the Rfx1p-Tup1p-Ssn6p repressor complex; YLR345W is not an essential gene	SNP (transition)	Substitution	NP_013449.1	0.511	A	0.479	G
LAN211-1 assembled to LAN211 chrXII v.10	chrXII.fasta	0.4	Polymorphism	926572	926572	S -> G	284	851	2	A -> G	CTCATAGCAGC	AGC -> GGC	105	SFP1	YLR403W	Transcription factor that controls expression of ribosome biogenesis genes in response to nutrients and stress, regulates G2/M transitions during mitotic cell cycle and DNA-damage response, modulates cell size; regulated by TORC1 and Mrs6p	SNP (transition)	Substitution	NP_013507.1	0.514	A	0.486	G
LAN211-1 assembled to LAN211 chrXII v.10	chrXII.fasta	0.4	Polymorphism	18496	18496	P -> S	181	541	1	C -> T	GGGCACCATCG	CCA -> TCA	84	MMP1	YLL061W	High-affinity S-methylmethionine permease, requiredfor utilization of S-methylmethionine as a sulfur source;has similarity to S-adenosylmethionine permease Sam3p	SNP (transition)	Substitution	NP_013039.1	0.405	C	0.595	T
LAN211-1 assembled to LAN211 chrXII v.10	chrXII.fasta	0.4	Polymorphism	19228	19228		425	1273	1	C -> T	AGAACCAGGGT		82	MMP1	YLL061W	High-affinity S-methylmethionine permease, requiredfor utilization of S-methylmethionine as a sulfur source;has similarity to S-adenosylmethionine permease Sam3p	SNP (transition)	Truncation	NP_013039.1	0.537	C	0.451	T
LAN211-1 assembled to LAN211 chrXII v.10	chrXII.fasta	0.4	Polymorphism	25023	25023		486	1456	1	C -> T	GGATGCTTGTT	TGC -> TGT	112		YLL058W	hypothetical protein with similarity to Str2p, which is a cystathionine gamma-synthase important in sulfur metabolism; YLL058W is not an essential gene	SNP (transition)	None	NP_013042.1	0.429	C	0.571	T
LAN211-1 assembled to LAN211 chrXII v.10	chrXII.fasta	0.4	Polymorphism	34297	34297	R -> K	303	908	2	C -> T	AACGTCTGTAA	AGA -> AAA	117		YLL054C	hypothetical protein with similarity to Pip2p, an oleate-specific transcriptional activator of peroxisome proliferation; YLL054C is not an essential gene	SNP (transition)	Substitution	NP_013046.2	0.487	C	0.513	T
LAN211-1 assembled to LAN211 chrXII v.10	chrXII.fasta	0.4	Polymorphism	81967	81967		169	507	3	C -> T	GATGACCATCC	GAC -> GAT	67	FRA1	YLL029W	Protein involved in negative regulation of transcription of iron regulon; forms an iron independent complex with Fra2p, Grx3p, and Grx4p; cytosolic; mutant fails to repress transcription of iron regulon and is defective in spore formation	SNP (transition)	None	NP_013071.1	0.433	C	0.567	T
LAN211-1 assembled to LAN211 chrXII v.10	chrXII.fasta	0.4	Polymorphism	109520	109520					C -> T	ATTTTCCAGGT		79				SNP (transition)			0.506	C	0.494	T
LAN211-1 assembled to LAN211 chrXII v.10	chrXII.fasta	0.4	Polymorphism	299387	299387	S -> N	329	987	3	C -> T	TGCTACTGGAT	AGT -> AAT	102	RAX2	YLR084C	N-glycosylated protein involved in the maintenance of bud site selection during bipolar budding; localization requires Rax1p; RAX2 mRNA stability is regulated by Mpt5p	SNP (transition)	Substitution	NP_013185.1	0.51	C	0.49	T
LAN211-1 assembled to LAN211 chrXII v.10	chrXII.fasta	0.4	Polymorphism	317309	317309	A -> V	361	1082	2	C -> T	AAGCGCTGTGG	GCT -> GTT	132	GAA1	YLR088W	Subunit of the GPI (glycosylphosphatidylinositol):protein transamidase complex, removes the GPI-anchoring signal and attaches GPI to proteins in the ER	SNP (transition)	Substitution	NP_013189.1	0.545	C	0.455	T
LAN211-1 assembled to LAN211 chrXII v.10	chrXII.fasta	0.4	Polymorphism	345723	345723		117	351	3	C -> T	TCTCTCCTGAA	AGG -> AGA	93	CDC45	YLR103C	DNA replication initiation factor; recruited to MCMpre-RC complexes at replication origins; promotes releaseof MCM from Mcm10p, recruits elongation machinery; mutantsin human homolog may cause velocardiofacial and DiGeorgesyndromes	SNP (transition)	None	NP_013204.1	0.516	C	0.484	T
LAN211-1 assembled to LAN211 chrXII v.10	chrXII.fasta	0.4	Polymorphism	353976	353976	E -> K	3300	9898	1	C -> T	AGTTTCAATGA	GAA -> AAA	84	MDN1	YLR106C	Huge dynein-related AAA-type ATPase (midasin), forms extended pre-60S particle with the Rix1 complex (Rix1p-Ipi1p-Ipi3p); acts in removal of ribosomal biogenesis factors at successive steps of pre-60S assembly and export from nucleus	SNP (transition)	Substitution	NP_013207.1	0.56	C	0.44	T
LAN211-1 assembled to LAN211 chrXII v.10	chrXII.fasta	0.4	Polymorphism	438301	438301	R -> K	552	1655	2	C -> T	ATACTCTCCTT	AGA -> AAA	67		YLR149C	hypothetical protein; overexpression causes a cell cycle delay or arrest; null mutation results in a decrease in plasma membrane electron transport; YLR149C is not an essential gene	SNP (transition)	Substitution	NP_013250.1	0.507	C	0.493	T
LAN211-1 assembled to LAN211 chrXII v.10	chrXII.fasta	0.4	Polymorphism	451337	451337					C -> T	GTATACTGGGA		54				SNP (transition)			0.537	C	0.463	T
LAN211-1 assembled to LAN211 chrXII v.10	chrXII.fasta	0.4	Polymorphism	492386	492386	G -> D	334	1001	2	C -> T	ACAGACCTGAA	GGT -> GAT	95	MAS1	YLR163C	Smaller subunit of the mitochondrial processing protease (MPP), essential processing enzyme that cleaves the N-terminal targeting sequences from mitochondrially imported proteins	SNP (transition)	Substitution	NP_013264.1	0.505	C	0.495	T
LAN211-1 assembled to LAN211 chrXII v.10	chrXII.fasta	0.4	Polymorphism	560493	560493	L -> F	271	811	1	C -> T	TAGCTCTTTCC	CTT -> TTT	103	SEC13	YLR208W	Component of both the Nup84 nuclear pore sub-complex and the Sec13p-Sec31p complex of the COPII vesicle coat, required for vesicle formation in ER to Golgi transport and nuclear pore complex organization	SNP (transition)	Substitution	NP_013309.1	0.544	C	0.456	T
LAN211-1 assembled to LAN211 chrXII v.10	chrXII.fasta	0.4	Polymorphism	566780	566780					C -> T	TATTGCTGTGA		88				SNP (transition)			0.591	C	0.409	T
LAN211-1 assembled to LAN211 chrXII v.10	chrXII.fasta	0.4	Polymorphism	580865	580865	G -> S	347	1039	1	C -> T	TGGGCCAACAT	GGC -> AGC	97	UTP13	YLR222C	Nucleolar protein, component of the small subunit (SSU) processome containing the U3 snoRNA that is involved in processing of pre-18S rRNA	SNP (transition)	Substitution	NP_013323.1	0.515	C	0.485	T
LAN211-1 assembled to LAN211 chrXII v.10	chrXII.fasta	0.4	Polymorphism	696326	696326	A -> T	213	637	1	C -> T	GGTTGCACTCA	GCA -> ACA	115	DBP9	YLR276C	ATP-dependent RNA helicase of the DEAD-box family involved in biogenesis of the 60S ribosomal subunit	SNP (transition)	Substitution	NP_013378.1	0.496	C	0.504	T
LAN211-1 assembled to LAN211 chrXII v.10	chrXII.fasta	0.4	Polymorphism	703741	703741	G -> D	139	416	2	C -> T	CGTCGCCAGCA	GGC -> GAC	75		YLR278C	Zinc-cluster protein; GFP-fusion protein localizes to the nucleus; mutant shows moderate growth defect on caffeine; has a prion-domain like fragment that increases frequency of [URE3]; YLR278C is not an essential gene	SNP (transition)	Substitution	NP_013380.1	0.4	C	0.587	T
LAN211-1 assembled to LAN211 chrXII v.10	chrXII.fasta	0.4	Polymorphism	771810	771810		5	15	3	C -> T	TCATCCACGGC	GTG -> GTA	88	BUD6	YLR319C	Actin- and formin-interacting protein, involved in actin cable nucleation and polarized cell growth; isolated as bipolar budding mutant; potential Cdc28p substrate	SNP (transition)	None	NP_013423.1	0.432	C	0.568	T
LAN211-1 assembled to LAN211 chrXII v.10	chrXII.fasta	0.4	Polymorphism	773155	773155	P -> L	359	1076	2	C -> T	CGGACCGGGGA	CCG -> CTG	65	MMS22	YLR320W	Protein that acts with Mms1p in a repair pathway that may be involved in resolving replication intermediates or preventing the damage caused by blocked replication forks; required for accurate meiotic chromosome segregation	SNP (transition)	Substitution	NP_013424.1	0.477	C	0.523	T
LAN211-1 assembled to LAN211 chrXII v.10	chrXII.fasta	0.4	Polymorphism	830007	830007	G -> S	167	499	1	C -> T	TATACCTACGC	GGT -> AGT	72	NIT3	YLR351C	Nit protein, one of two proteins in S. cerevisiae with similarity to the Nit domain of NitFhit from fly and worm and to the mouse and human Nit protein which interacts with the Fhit tumor suppressor; nitrilase superfamily member	SNP (transition)	Substitution	NP_013455.1	0.458	C	0.528	T
LAN211-1 assembled to LAN211 chrXII v.10	chrXII.fasta	0.4	Polymorphism	847689	847689	G -> D	530	1589	2	C -> T	CATAGCCAGCA	GGC -> GAC	103	DCR2	YLR361C	Phosphoesterase involved in downregulation of the unfolded protein response, at least in part via dephosphorylation of Ire1p; dosage-dependent positive regulator of the G1/S phase transition through control of the timing of START	SNP (transition)	Substitution	NP_013465.1	0.417	C	0.583	T
LAN211-1 assembled to LAN211 chrXII v.10	chrXII.fasta	0.4	Polymorphism	860597	860597	T -> I	298	893	2	C -> T	GGAGACAATGC	ACA -> ATA	123	SSQ1	YLR369W	Mitochondrial hsp70-type molecular chaperone, required for assembly of iron/sulfur clusters into proteins at a step after cluster synthesis, and for maturation of Yfh1p, which is a homolog of human frataxin implicated in Friedreich's ataxia	SNP (transition)	Substitution	NP_013473.1	0.455	C	0.545	T
LAN211-1 assembled to LAN211 chrXII v.10	chrXII.fasta	0.4	Polymorphism	874027	874027	A -> T	307	919	1	C -> T	GACCGCTTTTC	GCG -> ACG	69	FBP1	YLR377C	Fructose-1,6-bisphosphatase, key regulatory enzyme in the gluconeogenesis pathway, required for glucose metabolism; undergoes either proteasome-mediated or autophagy-mediated degradation depending on growth conditions; interacts with Vid30p	SNP (transition)	Substitution	NP_013481.1	0.42	C	0.565	T
LAN211-1 assembled to LAN211 chrXII v.10	chrXII.fasta	0.4	Polymorphism	880743	880743	L -> F	290	868	1	C -> T	TCTCTCTTTGG	CTT -> TTT	107	CTF3	YLR381W	Outer kinetochore protein that forms a complex withMcm16p and Mcm22p; may bind the kinetochore to spindlemicrotubules	SNP (transition)	Substitution	NP_013485.1	0.561	C	0.439	T
LAN211-1 assembled to LAN211 chrXII v.10	chrXII.fasta	0.4	Polymorphism	903689	903689					C -> T	TGCACCACATG		93				SNP (transition)			0.505	C	0.495	T
LAN211-1 assembled to LAN211 chrXII v.10	chrXII.fasta	0.4	Polymorphism	905939	905939	M -> I	174	522	3	C -> T	TGCACCATATA	ATG -> ATA	83	ART10	YLR392C	hypothetical protein that contains 2 PY motifs and is ubiquinated by Rsp5p; overexpression confers resistance to arsenite; green fluorescent protein (GFP)-fusion protein localizes it to the cytoplasm; non-essential gene	SNP (transition)	Substitution	NP_013496.1	0.542	C	0.458	T
LAN211-1 assembled to LAN211 chrXII v.10	chrXII.fasta	0.4	Polymorphism	969931	969931	H -> Y	1294	3880	1	C -> T	ATAGACATATC	CAT -> TAT	82		YLR422W	hypothetical protein with similarity to human DOCK proteins (guanine nucleotide exchange factors); interacts with Ino4p; green fluorescent protein (GFP)-fusion protein localizes to the cytoplasm, YLR422W is not an essential protein	SNP (transition)	Substitution	NP_013526.1	0.561	C	0.439	T
LAN211-1 assembled to LAN211 chrXII v.10	chrXII.fasta	0.4	Polymorphism	991903	991903		325	973	1	C -> T	AGAGGCTTTGC	GGC -> GGT	86	CRN1	YLR429W	Coronin, cortical actin cytoskeletal component thatassociates with the Arp2p/Arp3p complex to regulate itsactivity; plays a role in regulation of actin patchassembly	SNP (transition)	None	NP_013533.1	0.477	C	0.523	T
LAN211-1 assembled to LAN211 chrXII v.10	chrXII.fasta	0.4	Polymorphism	1000013	1000013	A -> V	2143	6427	1	C -> T	TGGAGCAAATA	GCA -> GTA	76	SEN1	YLR430W	Presumed helicase required for RNA polymerase II transcription termination and processing of RNAs; homolog of Senataxin which causes Ataxia-Oculomotor Apraxia 2 and a dominant form of amyotrophic lateral sclerosis	SNP (transition)	Substitution	NP_013534.1	0.461	C	0.526	T
LAN211-1 assembled to LAN211 chrXII v.10	chrXII.fasta	0.4	Polymorphism	118459	118459	G -> E	649	1945	1	G -> A	TATCGGATCTT	GGA -> GAA	119	BPT1	YLL015W	ABC type transmembrane transporter of MRP/CFTR family, found in vacuolar membrane, involved in the transport of unconjugated bilirubin and in heavy metal detoxification via glutathione conjugates, along with Ycf1p	SNP (transition)	Substitution	NP_013086.1	0.487	G	0.504	A
LAN211-1 assembled to LAN211 chrXII v.10	chrXII.fasta	0.4	Polymorphism	197211	197211	S -> F	329	986	2	G -> A	TTCTGGAGGAC	TCC -> TTC	98	AAT2	YLR027C	Cytosolic aspartate aminotransferase, involved in nitrogen metabolism; localizes to peroxisomes in oleate-grown cells	SNP (transition)	Substitution	NP_013127.2	0.52	G	0.48	A
LAN211-1 assembled to LAN211 chrXII v.10	chrXII.fasta	0.4	Polymorphism	259556	259556					G -> A	CTATGGGGTAG		98				SNP (transition)			0.469	G	0.531	A
LAN211-1 assembled to LAN211 chrXII v.10	chrXII.fasta	0.4	Polymorphism	346874	346874	G -> E	53	158	2	G -> A	TGATGGGTATT	GGG -> GAG	97	LCL2	YLR104W	hypothetical protein; mutant is deficient in amounts of cell wall mannosylphosphate and has long chronological lifespan; genetic interactions suggest a role in ER-associated protein degradation (ERAD)	SNP (transition)	Substitution	NP_013205.1	0.495	G	0.505	A
LAN211-1 assembled to LAN211 chrXII v.10	chrXII.fasta	0.4	Polymorphism	529350	529350	A -> T	307	919	1	G -> A	TTCAAGCATAT	GCA -> ACA	89	MDL1	YLR188W	Mitochondrial inner membrane half-type ATP-binding cassette (ABC) transporter, mediates export of peptides generated upon proteolysis of mitochondrial proteins, plays a role in the regulation of cellular resistance to oxidative stress	SNP (transition)	Substitution	NP_013289.1	0.517	G	0.483	A
LAN211-1 assembled to LAN211 chrXII v.10	chrXII.fasta	0.4	Polymorphism	782223	782223					G -> A	AAGTCGTAGTA		76				SNP (transition)			0.5	G	0.5	A
LAN211-1 assembled to LAN211 chrXII v.10	chrXII.fasta	0.4	Polymorphism	863570	863570	S -> N	235	704	2	G -> A	ACCAAGTTCCA	AGT -> AAT	72	ROM2	YLR371W	GDP/GTP exchange protein (GEP) for Rho1p and Rho2p;mutations are synthetically lethal with mutations in rom1,which also encodes a GEP	SNP (transition)	Substitution	NP_013475.1	0.417	G	0.583	A
LAN211-1 assembled to LAN211 chrXII v.10	chrXII.fasta	0.4	Polymorphism	931191	931191					G -> A	TATAAGATGGA		73				SNP (transition)			0.452	G	0.548	A
LAN211-1 assembled to LAN211 chrXII v.10	chrXII.fasta	0.4	Polymorphism	16273	16273					T -> C	TATCATTTTTT		123				SNP (transition)			0.561	T	0.439	C
LAN211-1 assembled to LAN211 chrXII v.10	chrXII.fasta	0.4	Polymorphism	18406	18406	F -> L	151	451	1	T -> C	TCGGCTTCAGT	TTC -> CTC	54	MMP1	YLL061W	High-affinity S-methylmethionine permease, requiredfor utilization of S-methylmethionine as a sulfur source;has similarity to S-adenosylmethionine permease Sam3p	SNP (transition)	Substitution	NP_013039.1	0.537	T	0.463	C
LAN211-1 assembled to LAN211 chrXII v.10	chrXII.fasta	0.4	Polymorphism	33759	33759		482	1446	3	T -> C	ACCTGTAAAGA	TTA -> TTG	97		YLL054C	hypothetical protein with similarity to Pip2p, an oleate-specific transcriptional activator of peroxisome proliferation; YLL054C is not an essential gene	SNP (transition)	None	NP_013046.2	0.433	T	0.567	C
LAN211-1 assembled to LAN211 chrXII v.10	chrXII.fasta	0.4	Polymorphism	43574	43574	T -> A	898	2692	1	T -> C	CAAGGTCAAGG	ACC -> GCC	115	YBT1	YLL048C	Transporter of the ATP-binding cassette (ABC) family involved in bile acid transport; similar to mammalian bile transporters	SNP (transition)	Substitution	NP_013052.1	0.435	T	0.557	C
LAN211-1 assembled to LAN211 chrXII v.10	chrXII.fasta	0.4	Polymorphism	66659	66659					T -> C	AGATGTAAAAA		69				SNP (transition)			0.551	T	0.42	C
LAN211-1 assembled to LAN211 chrXII v.10	chrXII.fasta	0.4	Polymorphism	82509	82509	V -> A	350	1049	2	T -> C	TCCAGTTTTTT	GTT -> GCT	104	FRA1	YLL029W	Protein involved in negative regulation of transcription of iron regulon; forms an iron independent complex with Fra2p, Grx3p, and Grx4p; cytosolic; mutant fails to repress transcription of iron regulon and is defective in spore formation	SNP (transition)	Substitution	NP_013071.1	0.51	T	0.49	C
LAN211-1 assembled to LAN211 chrXII v.10	chrXII.fasta	0.4	Polymorphism	104734	104734	S -> P	1263	3788	2	T -> C	AGAACTCAGAG	TCA -> CCA	76	SPA2	YLL021W	Component of the polarisome, which functions in actin cytoskeletal organization during polarized growth; acts as a scaffold for Mkk1p and Mpk1p cell wall integrity signaling components; potential Cdc28p substrate	SNP (transition)	Substitution	NP_013079.1	0.526	T	0.474	C
LAN211-1 assembled to LAN211 chrXII v.10	chrXII.fasta	0.4	Polymorphism	118471	118471	I -> T	653	1957	1	T -> C	TCAAATTGCGT	ATT -> ACT	109	BPT1	YLL015W	ABC type transmembrane transporter of MRP/CFTR family, found in vacuolar membrane, involved in the transport of unconjugated bilirubin and in heavy metal detoxification via glutathione conjugates, along with Ycf1p	SNP (transition)	Substitution	NP_013086.1	0.486	T	0.514	C
LAN211-1 assembled to LAN211 chrXII v.10	chrXII.fasta	0.4	Polymorphism	122974	122974	D -> G	609	1826	2	T -> C	ATTGATCAACC	GAT -> GGT	96	PUF3	YLL013C	Protein of the mitochondrial outer surface, links the Arp2/3 complex with the mitochore during anterograde mitochondrial movement; also binds to and promotes degradation of mRNAs for select nuclear-encoded mitochondrial proteins	SNP (transition)	Substitution	NP_013088.1	0.563	T	0.438	C
[truncated: 12,866 more rows]

## Sheet: Diploid HAP-treated non-mutants
Document Name	Sequence Name	Track Name	Type	Minimum	Maximum	Amino Acid Change	CDS Codon Number	CDS Position	CDS Position Within Codon	Change	Context	Codon Change	Coverage	gene	locus_tag	note	Polymorphism Type	Protein Effect	protein_id	Reference Frequency	Reference Nucleotide(s)	Variant Frequency	Variant Nucleotide(s)
[truncated: 2,948 more rows]

[truncated: 3 more sheets: PmCDA1-induced haploid mutants, PmCDA1-induced diploid mutants, Unselected PmCDA1-treated 2n's]
